# Supplementary material for: Mapping the kidney disease quality of life 36-item short form survey (KDQOL-36) to the EQ-5D-3L and the EQ-5D-5L in patients undergoing dialysis
Source: Eur J Health Econ. 2019 Jul 23;20(8):1195–206. doi: 10.1007/s10198-019-01088-5 (PMC6803593; doi:10.1007/s10198-019-01088-5)
Supplement: Supplementary file 2 — Supplementary material 2 (XLSX 214 kb) [file 10198_2019_1088_MOESM2_ESM.xlsx]

## Sheet: KDQOL raw data
id	PCS12	MCS12	sym_raw	eff_raw	bur_raw	age	female		EQ-5D-3L (France)	EQ-5D-3L (Germany)	EQ-5D-3L (Italy)	EQ-5D-3L (Spain)	EQ-5D-3L (UK value set)		EQ-5D-5L (Singapore)		EQ-5D-3L (France)	EQ-5D-3L (Germany)	EQ-5D-3L (Italy)	EQ-5D-3L (Spain)	EQ-5D-3L (UK)	EQ-5D-5L (Singapore)
1	53.4863	55.232	97.7273	93.75	25	30	1		#NAME?	#NAME?	0.973899	#NAME?	#NAME?		#NAME?		#NAME?	#NAME?	0.973899	#NAME?	#NAME?	#NAME?
2																	#NAME?	#NAME?	0.198077	#NAME?	#NAME?	#NAME?
3																	#NAME?	#NAME?	0.198077	#NAME?	#NAME?	#NAME?
4																	#NAME?	#NAME?	0.198077	#NAME?	#NAME?	#NAME?
5																	#NAME?	#NAME?	0.198077	#NAME?	#NAME?	#NAME?
6																	#NAME?	#NAME?	0.198077	#NAME?	#NAME?	#NAME?
7																	#NAME?	#NAME?	0.198077	#NAME?	#NAME?	#NAME?
8																	#NAME?	#NAME?	0.198077	#NAME?	#NAME?	#NAME?
9																	#NAME?	#NAME?	0.198077	#NAME?	#NAME?	#NAME?
10																	#NAME?	#NAME?	0.198077	#NAME?	#NAME?	#NAME?
11																	#NAME?	#NAME?	0.198077	#NAME?	#NAME?	#NAME?
12																	#NAME?	#NAME?	0.198077	#NAME?	#NAME?	#NAME?
13																	#NAME?	#NAME?	0.198077	#NAME?	#NAME?	#NAME?
14																	#NAME?	#NAME?	0.198077	#NAME?	#NAME?	#NAME?
15																	#NAME?	#NAME?	0.198077	#NAME?	#NAME?	#NAME?
16																	#NAME?	#NAME?	0.198077	#NAME?	#NAME?	#NAME?
17																	#NAME?	#NAME?	0.198077	#NAME?	#NAME?	#NAME?
18																	#NAME?	#NAME?	0.198077	#NAME?	#NAME?	#NAME?
19																	#NAME?	#NAME?	0.198077	#NAME?	#NAME?	#NAME?
20																	#NAME?	#NAME?	0.198077	#NAME?	#NAME?	#NAME?
21																	#NAME?	#NAME?	0.198077	#NAME?	#NAME?	#NAME?
22																	#NAME?	#NAME?	0.198077	#NAME?	#NAME?	#NAME?
23																	#NAME?	#NAME?	0.198077	#NAME?	#NAME?	#NAME?
24																	#NAME?	#NAME?	0.198077	#NAME?	#NAME?	#NAME?
25																	#NAME?	#NAME?	0.198077	#NAME?	#NAME?	#NAME?
26																	#NAME?	#NAME?	0.198077	#NAME?	#NAME?	#NAME?
27																	#NAME?	#NAME?	0.198077	#NAME?	#NAME?	#NAME?
28																	#NAME?	#NAME?	0.198077	#NAME?	#NAME?	#NAME?
29																	#NAME?	#NAME?	0.198077	#NAME?	#NAME?	#NAME?
30																	#NAME?	#NAME?	0.198077	#NAME?	#NAME?	#NAME?
31																	#NAME?	#NAME?	0.198077	#NAME?	#NAME?	#NAME?
32																	#NAME?	#NAME?	0.198077	#NAME?	#NAME?	#NAME?
33																	#NAME?	#NAME?	0.198077	#NAME?	#NAME?	#NAME?
34																	#NAME?	#NAME?	0.198077	#NAME?	#NAME?	#NAME?
35																	#NAME?	#NAME?	0.198077	#NAME?	#NAME?	#NAME?
36																	#NAME?	#NAME?	0.198077	#NAME?	#NAME?	#NAME?
37																	#NAME?	#NAME?	0.198077	#NAME?	#NAME?	#NAME?
38																	#NAME?	#NAME?	0.198077	#NAME?	#NAME?	#NAME?
39																	#NAME?	#NAME?	0.198077	#NAME?	#NAME?	#NAME?
40																	#NAME?	#NAME?	0.198077	#NAME?	#NAME?	#NAME?
41																	#NAME?	#NAME?	0.198077	#NAME?	#NAME?	#NAME?
42																	#NAME?	#NAME?	0.198077	#NAME?	#NAME?	#NAME?
43																	#NAME?	#NAME?	0.198077	#NAME?	#NAME?	#NAME?
44																	#NAME?	#NAME?	0.198077	#NAME?	#NAME?	#NAME?
45																	#NAME?	#NAME?	0.198077	#NAME?	#NAME?	#NAME?
46																	#NAME?	#NAME?	0.198077	#NAME?	#NAME?	#NAME?
47																	#NAME?	#NAME?	0.198077	#NAME?	#NAME?	#NAME?
48																	#NAME?	#NAME?	0.198077	#NAME?	#NAME?	#NAME?
49																	#NAME?	#NAME?	0.198077	#NAME?	#NAME?	#NAME?
50																	#NAME?	#NAME?	0.198077	#NAME?	#NAME?	#NAME?
51																	#NAME?	#NAME?	0.198077	#NAME?	#NAME?	#NAME?
52																	#NAME?	#NAME?	0.198077	#NAME?	#NAME?	#NAME?
53																	#NAME?	#NAME?	0.198077	#NAME?	#NAME?	#NAME?
54																	#NAME?	#NAME?	0.198077	#NAME?	#NAME?	#NAME?
55																	#NAME?	#NAME?	0.198077	#NAME?	#NAME?	#NAME?
56																	#NAME?	#NAME?	0.198077	#NAME?	#NAME?	#NAME?
57																	#NAME?	#NAME?	0.198077	#NAME?	#NAME?	#NAME?
58																	#NAME?	#NAME?	0.198077	#NAME?	#NAME?	#NAME?
59																	#NAME?	#NAME?	0.198077	#NAME?	#NAME?	#NAME?
60																	#NAME?	#NAME?	0.198077	#NAME?	#NAME?	#NAME?
61																	#NAME?	#NAME?	0.198077	#NAME?	#NAME?	#NAME?
62																	#NAME?	#NAME?	0.198077	#NAME?	#NAME?	#NAME?
63																	#NAME?	#NAME?	0.198077	#NAME?	#NAME?	#NAME?
64																	#NAME?	#NAME?	0.198077	#NAME?	#NAME?	#NAME?
65																	#NAME?	#NAME?	0.198077	#NAME?	#NAME?	#NAME?
66																	#NAME?	#NAME?	0.198077	#NAME?	#NAME?	#NAME?
67																	#NAME?	#NAME?	0.198077	#NAME?	#NAME?	#NAME?
68																	#NAME?	#NAME?	0.198077	#NAME?	#NAME?	#NAME?
69																	#NAME?	#NAME?	0.198077	#NAME?	#NAME?	#NAME?
70																	#NAME?	#NAME?	0.198077	#NAME?	#NAME?	#NAME?
71																	#NAME?	#NAME?	0.198077	#NAME?	#NAME?	#NAME?
72																	#NAME?	#NAME?	0.198077	#NAME?	#NAME?	#NAME?
73																	#NAME?	#NAME?	0.198077	#NAME?	#NAME?	#NAME?
74																	#NAME?	#NAME?	0.198077	#NAME?	#NAME?	#NAME?
75																	#NAME?	#NAME?	0.198077	#NAME?	#NAME?	#NAME?
76																	#NAME?	#NAME?	0.198077	#NAME?	#NAME?	#NAME?
77																	#NAME?	#NAME?	0.198077	#NAME?	#NAME?	#NAME?
78																	#NAME?	#NAME?	0.198077	#NAME?	#NAME?	#NAME?
79																	#NAME?	#NAME?	0.198077	#NAME?	#NAME?	#NAME?
80																	#NAME?	#NAME?	0.198077	#NAME?	#NAME?	#NAME?
81																	#NAME?	#NAME?	0.198077	#NAME?	#NAME?	#NAME?
82																	#NAME?	#NAME?	0.198077	#NAME?	#NAME?	#NAME?
83																	#NAME?	#NAME?	0.198077	#NAME?	#NAME?	#NAME?
84																	#NAME?	#NAME?	0.198077	#NAME?	#NAME?	#NAME?
85																	#NAME?	#NAME?	0.198077	#NAME?	#NAME?	#NAME?
86																	#NAME?	#NAME?	0.198077	#NAME?	#NAME?	#NAME?
87																	#NAME?	#NAME?	0.198077	#NAME?	#NAME?	#NAME?
88																	#NAME?	#NAME?	0.198077	#NAME?	#NAME?	#NAME?
89																	#NAME?	#NAME?	0.198077	#NAME?	#NAME?	#NAME?
90																	#NAME?	#NAME?	0.198077	#NAME?	#NAME?	#NAME?
91																	#NAME?	#NAME?	0.198077	#NAME?	#NAME?	#NAME?
92																	#NAME?	#NAME?	0.198077	#NAME?	#NAME?	#NAME?
93																	#NAME?	#NAME?	0.198077	#NAME?	#NAME?	#NAME?
94																	#NAME?	#NAME?	0.198077	#NAME?	#NAME?	#NAME?
95																	#NAME?	#NAME?	0.198077	#NAME?	#NAME?	#NAME?
96																	#NAME?	#NAME?	0.198077	#NAME?	#NAME?	#NAME?
97																	#NAME?	#NAME?	0.198077	#NAME?	#NAME?	#NAME?
98																	#NAME?	#NAME?	0.198077	#NAME?	#NAME?	#NAME?
99																	#NAME?	#NAME?	0.198077	#NAME?	#NAME?	#NAME?
100																	#NAME?	#NAME?	0.198077	#NAME?	#NAME?	#NAME?

## Sheet: Transformed
id	PCS_c	MCS_c	sym_c	eff_c	bur_c	PCS2	MCS2	sym2	eff2	bur2	PCSMCS	PCSsym	PCSeff	PCSbur	MCSsym	MCSeff	MCSbur	symeff	symbur	effbur	age	sex		KDCS
1	5.34863	5.5232	9.77273	9.375	2.5	28.6078	30.5057	95.5062	87.8906	6.25	29.5416	52.2707	50.1434	13.3716	53.9767	51.78	13.808	91.6193	24.4318	23.4375	3	1		7.21591
2	0	0	0	0	0	0	0	0	0	0	0	0	0	0	0	0	0	0	0	0	0	0		7.21591
3	0	0	0	0	0	0	0	0	0	0	0	0	0	0	0	0	0	0	0	0	0	0		7.21591
4	0	0	0	0	0	0	0	0	0	0	0	0	0	0	0	0	0	0	0	0	0	0		7.21591
5	0	0	0	0	0	0	0	0	0	0	0	0	0	0	0	0	0	0	0	0	0	0		7.21591
6	0	0	0	0	0	0	0	0	0	0	0	0	0	0	0	0	0	0	0	0	0	0		7.21591
7	0	0	0	0	0	0	0	0	0	0	0	0	0	0	0	0	0	0	0	0	0	0		7.21591
8	0	0	0	0	0	0	0	0	0	0	0	0	0	0	0	0	0	0	0	0	0	0		7.21591
9	0	0	0	0	0	0	0	0	0	0	0	0	0	0	0	0	0	0	0	0	0	0		7.21591
10	0	0	0	0	0	0	0	0	0	0	0	0	0	0	0	0	0	0	0	0	0	0		7.21591
11	0	0	0	0	0	0	0	0	0	0	0	0	0	0	0	0	0	0	0	0	0	0		7.21591
12	0	0	0	0	0	0	0	0	0	0	0	0	0	0	0	0	0	0	0	0	0	0		7.21591
13	0	0	0	0	0	0	0	0	0	0	0	0	0	0	0	0	0	0	0	0	0	0		7.21591
14	0	0	0	0	0	0	0	0	0	0	0	0	0	0	0	0	0	0	0	0	0	0		7.21591
15	0	0	0	0	0	0	0	0	0	0	0	0	0	0	0	0	0	0	0	0	0	0		7.21591
16	0	0	0	0	0	0	0	0	0	0	0	0	0	0	0	0	0	0	0	0	0	0		7.21591
17	0	0	0	0	0	0	0	0	0	0	0	0	0	0	0	0	0	0	0	0	0	0		7.21591
18	0	0	0	0	0	0	0	0	0	0	0	0	0	0	0	0	0	0	0	0	0	0		7.21591
19	0	0	0	0	0	0	0	0	0	0	0	0	0	0	0	0	0	0	0	0	0	0		7.21591
20	0	0	0	0	0	0	0	0	0	0	0	0	0	0	0	0	0	0	0	0	0	0		7.21591
21	0	0	0	0	0	0	0	0	0	0	0	0	0	0	0	0	0	0	0	0	0	0		7.21591
22	0	0	0	0	0	0	0	0	0	0	0	0	0	0	0	0	0	0	0	0	0	0		7.21591
23	0	0	0	0	0	0	0	0	0	0	0	0	0	0	0	0	0	0	0	0	0	0		7.21591
24	0	0	0	0	0	0	0	0	0	0	0	0	0	0	0	0	0	0	0	0	0	0		7.21591
25	0	0	0	0	0	0	0	0	0	0	0	0	0	0	0	0	0	0	0	0	0	0		7.21591
26	0	0	0	0	0	0	0	0	0	0	0	0	0	0	0	0	0	0	0	0	0	0		7.21591
27	0	0	0	0	0	0	0	0	0	0	0	0	0	0	0	0	0	0	0	0	0	0		7.21591
28	0	0	0	0	0	0	0	0	0	0	0	0	0	0	0	0	0	0	0	0	0	0		7.21591
29	0	0	0	0	0	0	0	0	0	0	0	0	0	0	0	0	0	0	0	0	0	0		7.21591
30	0	0	0	0	0	0	0	0	0	0	0	0	0	0	0	0	0	0	0	0	0	0		7.21591
31	0	0	0	0	0	0	0	0	0	0	0	0	0	0	0	0	0	0	0	0	0	0		7.21591
32	0	0	0	0	0	0	0	0	0	0	0	0	0	0	0	0	0	0	0	0	0	0		7.21591
33	0	0	0	0	0	0	0	0	0	0	0	0	0	0	0	0	0	0	0	0	0	0		7.21591
34	0	0	0	0	0	0	0	0	0	0	0	0	0	0	0	0	0	0	0	0	0	0		7.21591
35	0	0	0	0	0	0	0	0	0	0	0	0	0	0	0	0	0	0	0	0	0	0		7.21591
36	0	0	0	0	0	0	0	0	0	0	0	0	0	0	0	0	0	0	0	0	0	0		7.21591
37	0	0	0	0	0	0	0	0	0	0	0	0	0	0	0	0	0	0	0	0	0	0		7.21591
38	0	0	0	0	0	0	0	0	0	0	0	0	0	0	0	0	0	0	0	0	0	0		7.21591
39	0	0	0	0	0	0	0	0	0	0	0	0	0	0	0	0	0	0	0	0	0	0		7.21591
40	0	0	0	0	0	0	0	0	0	0	0	0	0	0	0	0	0	0	0	0	0	0		7.21591
41	0	0	0	0	0	0	0	0	0	0	0	0	0	0	0	0	0	0	0	0	0	0		7.21591
42	0	0	0	0	0	0	0	0	0	0	0	0	0	0	0	0	0	0	0	0	0	0		7.21591
43	0	0	0	0	0	0	0	0	0	0	0	0	0	0	0	0	0	0	0	0	0	0		7.21591
44	0	0	0	0	0	0	0	0	0	0	0	0	0	0	0	0	0	0	0	0	0	0		7.21591
45	0	0	0	0	0	0	0	0	0	0	0	0	0	0	0	0	0	0	0	0	0	0		7.21591
46	0	0	0	0	0	0	0	0	0	0	0	0	0	0	0	0	0	0	0	0	0	0		7.21591
47	0	0	0	0	0	0	0	0	0	0	0	0	0	0	0	0	0	0	0	0	0	0		7.21591
48	0	0	0	0	0	0	0	0	0	0	0	0	0	0	0	0	0	0	0	0	0	0		7.21591
49	0	0	0	0	0	0	0	0	0	0	0	0	0	0	0	0	0	0	0	0	0	0		7.21591
50	0	0	0	0	0	0	0	0	0	0	0	0	0	0	0	0	0	0	0	0	0	0		7.21591
51	0	0	0	0	0	0	0	0	0	0	0	0	0	0	0	0	0	0	0	0	0	0		7.21591
52	0	0	0	0	0	0	0	0	0	0	0	0	0	0	0	0	0	0	0	0	0	0		7.21591
53	0	0	0	0	0	0	0	0	0	0	0	0	0	0	0	0	0	0	0	0	0	0		7.21591
54	0	0	0	0	0	0	0	0	0	0	0	0	0	0	0	0	0	0	0	0	0	0		7.21591
55	0	0	0	0	0	0	0	0	0	0	0	0	0	0	0	0	0	0	0	0	0	0		7.21591
56	0	0	0	0	0	0	0	0	0	0	0	0	0	0	0	0	0	0	0	0	0	0		7.21591
57	0	0	0	0	0	0	0	0	0	0	0	0	0	0	0	0	0	0	0	0	0	0		7.21591
58	0	0	0	0	0	0	0	0	0	0	0	0	0	0	0	0	0	0	0	0	0	0		7.21591
59	0	0	0	0	0	0	0	0	0	0	0	0	0	0	0	0	0	0	0	0	0	0		7.21591
60	0	0	0	0	0	0	0	0	0	0	0	0	0	0	0	0	0	0	0	0	0	0		7.21591
61	0	0	0	0	0	0	0	0	0	0	0	0	0	0	0	0	0	0	0	0	0	0		7.21591
62	0	0	0	0	0	0	0	0	0	0	0	0	0	0	0	0	0	0	0	0	0	0		7.21591
63	0	0	0	0	0	0	0	0	0	0	0	0	0	0	0	0	0	0	0	0	0	0		7.21591
64	0	0	0	0	0	0	0	0	0	0	0	0	0	0	0	0	0	0	0	0	0	0		7.21591
65	0	0	0	0	0	0	0	0	0	0	0	0	0	0	0	0	0	0	0	0	0	0		7.21591
66	0	0	0	0	0	0	0	0	0	0	0	0	0	0	0	0	0	0	0	0	0	0		7.21591
67	0	0	0	0	0	0	0	0	0	0	0	0	0	0	0	0	0	0	0	0	0	0		7.21591
68	0	0	0	0	0	0	0	0	0	0	0	0	0	0	0	0	0	0	0	0	0	0		7.21591
69	0	0	0	0	0	0	0	0	0	0	0	0	0	0	0	0	0	0	0	0	0	0		7.21591
70	0	0	0	0	0	0	0	0	0	0	0	0	0	0	0	0	0	0	0	0	0	0		7.21591
71	0	0	0	0	0	0	0	0	0	0	0	0	0	0	0	0	0	0	0	0	0	0		7.21591
72	0	0	0	0	0	0	0	0	0	0	0	0	0	0	0	0	0	0	0	0	0	0		7.21591
73	0	0	0	0	0	0	0	0	0	0	0	0	0	0	0	0	0	0	0	0	0	0		7.21591
74	0	0	0	0	0	0	0	0	0	0	0	0	0	0	0	0	0	0	0	0	0	0		7.21591
75	0	0	0	0	0	0	0	0	0	0	0	0	0	0	0	0	0	0	0	0	0	0		7.21591
76	0	0	0	0	0	0	0	0	0	0	0	0	0	0	0	0	0	0	0	0	0	0		7.21591
77	0	0	0	0	0	0	0	0	0	0	0	0	0	0	0	0	0	0	0	0	0	0		7.21591
78	0	0	0	0	0	0	0	0	0	0	0	0	0	0	0	0	0	0	0	0	0	0		7.21591
79	0	0	0	0	0	0	0	0	0	0	0	0	0	0	0	0	0	0	0	0	0	0		7.21591
80	0	0	0	0	0	0	0	0	0	0	0	0	0	0	0	0	0	0	0	0	0	0		7.21591
81	0	0	0	0	0	0	0	0	0	0	0	0	0	0	0	0	0	0	0	0	0	0		7.21591
82	0	0	0	0	0	0	0	0	0	0	0	0	0	0	0	0	0	0	0	0	0	0		7.21591
83	0	0	0	0	0	0	0	0	0	0	0	0	0	0	0	0	0	0	0	0	0	0		7.21591
84	0	0	0	0	0	0	0	0	0	0	0	0	0	0	0	0	0	0	0	0	0	0		7.21591
85	0	0	0	0	0	0	0	0	0	0	0	0	0	0	0	0	0	0	0	0	0	0		7.21591
86	0	0	0	0	0	0	0	0	0	0	0	0	0	0	0	0	0	0	0	0	0	0		7.21591
87	0	0	0	0	0	0	0	0	0	0	0	0	0	0	0	0	0	0	0	0	0	0		7.21591
88	0	0	0	0	0	0	0	0	0	0	0	0	0	0	0	0	0	0	0	0	0	0		7.21591
89	0	0	0	0	0	0	0	0	0	0	0	0	0	0	0	0	0	0	0	0	0	0		7.21591
90	0	0	0	0	0	0	0	0	0	0	0	0	0	0	0	0	0	0	0	0	0	0		7.21591
91	0	0	0	0	0	0	0	0	0	0	0	0	0	0	0	0	0	0	0	0	0	0		7.21591
92	0	0	0	0	0	0	0	0	0	0	0	0	0	0	0	0	0	0	0	0	0	0		7.21591
93	0	0	0	0	0	0	0	0	0	0	0	0	0	0	0	0	0	0	0	0	0	0		7.21591
94	0	0	0	0	0	0	0	0	0	0	0	0	0	0	0	0	0	0	0	0	0	0		7.21591
95	0	0	0	0	0	0	0	0	0	0	0	0	0	0	0	0	0	0	0	0	0	0		7.21591
96	0	0	0	0	0	0	0	0	0	0	0	0	0	0	0	0	0	0	0	0	0	0		7.21591
97	0	0	0	0	0	0	0	0	0	0	0	0	0	0	0	0	0	0	0	0	0	0		7.21591
98	0	0	0	0	0	0	0	0	0	0	0	0	0	0	0	0	0	0	0	0	0	0		7.21591
99	0	0	0	0	0	0	0	0	0	0	0	0	0	0	0	0	0	0	0	0	0	0		7.21591
100	0	0	0	0	0	0	0	0	0	0	0	0	0	0	0	0	0	0	0	0	0	0		7.21591

## Sheet: France-ALDVMM
EQ5D	Coef.	Std. Err.	z	P>z	[95% Conf.	Interval]			id	a	probC1	probC2	temp1	temp2	a1	b1	a2	b2	tmptop1	tmpbot1	tmptop2	tmpbot2	indx1	tmptop1	tmpbot1	indx2	tmptop2	tmpbot2	E1	E2		EQ5D
									1	0.771058	0.435366	0.564634	1.14475	0.922425	-0.96512	-6.88533	-2.03969	-238.435	#NAME?	-0.167242	#NAME?	-0.0206904	#NAME?	#NAME?	#NAME?	#NAME?	#NAME?	#NAME?	#NAME?	#NAME?		#NAME?
Comp_1									2	9115.52	0.99989	0.000109691	-0.46512	0.852391	5.65347	-0.266738	9.45733	-226.938	#NAME?	-0.605164	#NAME?	-1	#NAME?	#NAME?	#NAME?	#NAME?	#NAME?	#NAME?	#NAME?	#NAME?		#NAME?
PCS	0.0004371	0.18269	0	0.998	-0.357628	0.358502			3	9115.52	0.99989	0.000109691	-0.46512	0.852391	5.65347	-0.266738	9.45733	-226.938	#NAME?	-0.605164	#NAME?	-1	#NAME?	#NAME?	#NAME?	#NAME?	#NAME?	#NAME?	#NAME?	#NAME?		#NAME?
MCS	0.212915	0.161611	1.32	0.188	-0.103837	0.529667			4	9115.52	0.99989	0.000109691	-0.46512	0.852391	5.65347	-0.266738	9.45733	-226.938	#NAME?	-0.605164	#NAME?	-1	#NAME?	#NAME?	#NAME?	#NAME?	#NAME?	#NAME?	#NAME?	#NAME?		#NAME?
symptoms	-0.13028	0.070726	-1.84	0.065	-0.2689	0.0083405			5	9115.52	0.99989	0.000109691	-0.46512	0.852391	5.65347	-0.266738	9.45733	-226.938	#NAME?	-0.605164	#NAME?	-1	#NAME?	#NAME?	#NAME?	#NAME?	#NAME?	#NAME?	#NAME?	#NAME?		#NAME?
effects	0.179325	0.0704598	2.55	0.011	0.0412261	0.317423			6	9115.52	0.99989	0.000109691	-0.46512	0.852391	5.65347	-0.266738	9.45733	-226.938	#NAME?	-0.605164	#NAME?	-1	#NAME?	#NAME?	#NAME?	#NAME?	#NAME?	#NAME?	#NAME?	#NAME?		#NAME?
burden	0.0158078	0.0585153	0.27	0.787	-0.0988801	0.130496			7	9115.52	0.99989	0.000109691	-0.46512	0.852391	5.65347	-0.266738	9.45733	-226.938	#NAME?	-0.605164	#NAME?	-1	#NAME?	#NAME?	#NAME?	#NAME?	#NAME?	#NAME?	#NAME?	#NAME?		#NAME?
PCS2	-0.0112871	0.0291072	-0.39	0.698	-0.0683362	0.045762			8	9115.52	0.99989	0.000109691	-0.46512	0.852391	5.65347	-0.266738	9.45733	-226.938	#NAME?	-0.605164	#NAME?	-1	#NAME?	#NAME?	#NAME?	#NAME?	#NAME?	#NAME?	#NAME?	#NAME?		#NAME?
MCS2	-0.0143533	0.0203858	-0.7	0.481	-0.0543087	0.025602			9	9115.52	0.99989	0.000109691	-0.46512	0.852391	5.65347	-0.266738	9.45733	-226.938	#NAME?	-0.605164	#NAME?	-1	#NAME?	#NAME?	#NAME?	#NAME?	#NAME?	#NAME?	#NAME?	#NAME?		#NAME?
symptom2	-0.0108346	0.0063911	-1.7	0.09	-0.0233609	0.0016917			10	9115.52	0.99989	0.000109691	-0.46512	0.852391	5.65347	-0.266738	9.45733	-226.938	#NAME?	-0.605164	#NAME?	-1	#NAME?	#NAME?	#NAME?	#NAME?	#NAME?	#NAME?	#NAME?	#NAME?		#NAME?
effect2	0.0051185	0.0046678	1.1	0.273	-0.0040303	0.0142673			11	9115.52	0.99989	0.000109691	-0.46512	0.852391	5.65347	-0.266738	9.45733	-226.938	#NAME?	-0.605164	#NAME?	-1	#NAME?	#NAME?	#NAME?	#NAME?	#NAME?	#NAME?	#NAME?	#NAME?		#NAME?
burd2	-0.0034849	0.0036744	-0.95	0.343	-0.0106866	0.0037168			12	9115.52	0.99989	0.000109691	-0.46512	0.852391	5.65347	-0.266738	9.45733	-226.938	#NAME?	-0.605164	#NAME?	-1	#NAME?	#NAME?	#NAME?	#NAME?	#NAME?	#NAME?	#NAME?	#NAME?		#NAME?
PCSMCS	-0.0274258	0.0269642	-1.02	0.309	-0.0802746	0.025423			13	9115.52	0.99989	0.000109691	-0.46512	0.852391	5.65347	-0.266738	9.45733	-226.938	#NAME?	-0.605164	#NAME?	-1	#NAME?	#NAME?	#NAME?	#NAME?	#NAME?	#NAME?	#NAME?	#NAME?		#NAME?
PCSsym	0.069965	0.0222919	3.14	0.002	0.0262737	0.113656			14	9115.52	0.99989	0.000109691	-0.46512	0.852391	5.65347	-0.266738	9.45733	-226.938	#NAME?	-0.605164	#NAME?	-1	#NAME?	#NAME?	#NAME?	#NAME?	#NAME?	#NAME?	#NAME?	#NAME?		#NAME?
PCSeff	-0.0181284	0.0163797	-1.11	0.268	-0.0502321	0.0139753			15	9115.52	0.99989	0.000109691	-0.46512	0.852391	5.65347	-0.266738	9.45733	-226.938	#NAME?	-0.605164	#NAME?	-1	#NAME?	#NAME?	#NAME?	#NAME?	#NAME?	#NAME?	#NAME?	#NAME?		#NAME?
PCSbur	-0.0116585	0.0111386	-1.05	0.295	-0.0334897	0.0101727			16	9115.52	0.99989	0.000109691	-0.46512	0.852391	5.65347	-0.266738	9.45733	-226.938	#NAME?	-0.605164	#NAME?	-1	#NAME?	#NAME?	#NAME?	#NAME?	#NAME?	#NAME?	#NAME?	#NAME?		#NAME?
MCSsym	0.0320037	0.0153385	2.09	0.037	0.0019408	0.0620667			17	9115.52	0.99989	0.000109691	-0.46512	0.852391	5.65347	-0.266738	9.45733	-226.938	#NAME?	-0.605164	#NAME?	-1	#NAME?	#NAME?	#NAME?	#NAME?	#NAME?	#NAME?	#NAME?	#NAME?		#NAME?
MCSeff	-0.0114212	0.0149659	-0.76	0.445	-0.0407539	0.0179114			18	9115.52	0.99989	0.000109691	-0.46512	0.852391	5.65347	-0.266738	9.45733	-226.938	#NAME?	-0.605164	#NAME?	-1	#NAME?	#NAME?	#NAME?	#NAME?	#NAME?	#NAME?	#NAME?	#NAME?		#NAME?
MCSbur	-0.003843	0.0108011	-0.36	0.722	-0.0250127	0.0173266			19	9115.52	0.99989	0.000109691	-0.46512	0.852391	5.65347	-0.266738	9.45733	-226.938	#NAME?	-0.605164	#NAME?	-1	#NAME?	#NAME?	#NAME?	#NAME?	#NAME?	#NAME?	#NAME?	#NAME?		#NAME?
symeff	-0.0183659	0.0063246	-2.9	0.004	-0.030762	-0.0059698			20	9115.52	0.99989	0.000109691	-0.46512	0.852391	5.65347	-0.266738	9.45733	-226.938	#NAME?	-0.605164	#NAME?	-1	#NAME?	#NAME?	#NAME?	#NAME?	#NAME?	#NAME?	#NAME?	#NAME?		#NAME?
symbur	0.0057302	0.0066715	0.86	0.39	-0.0073458	0.0188061			21	9115.52	0.99989	0.000109691	-0.46512	0.852391	5.65347	-0.266738	9.45733	-226.938	#NAME?	-0.605164	#NAME?	-1	#NAME?	#NAME?	#NAME?	#NAME?	#NAME?	#NAME?	#NAME?	#NAME?		#NAME?
effbur	0.0064443	0.0052332	1.23	0.218	-0.0038125	0.0167012			22	9115.52	0.99989	0.000109691	-0.46512	0.852391	5.65347	-0.266738	9.45733	-226.938	#NAME?	-0.605164	#NAME?	-1	#NAME?	#NAME?	#NAME?	#NAME?	#NAME?	#NAME?	#NAME?	#NAME?		#NAME?
age	-0.0414761	0.0143234	-2.9	0.004	-0.0695495	-0.0134027			23	9115.52	0.99989	0.000109691	-0.46512	0.852391	5.65347	-0.266738	9.45733	-226.938	#NAME?	-0.605164	#NAME?	-1	#NAME?	#NAME?	#NAME?	#NAME?	#NAME?	#NAME?	#NAME?	#NAME?		#NAME?
sex	0.0025586	0.0364197	0.07	0.944	-0.0688227	0.0739399			24	9115.52	0.99989	0.000109691	-0.46512	0.852391	5.65347	-0.266738	9.45733	-226.938	#NAME?	-0.605164	#NAME?	-1	#NAME?	#NAME?	#NAME?	#NAME?	#NAME?	#NAME?	#NAME?	#NAME?		#NAME?
_cons	-0.46512	0.463293	-1	0.315	-1.37316	0.442918			25	9115.52	0.99989	0.000109691	-0.46512	0.852391	5.65347	-0.266738	9.45733	-226.938	#NAME?	-0.605164	#NAME?	-1	#NAME?	#NAME?	#NAME?	#NAME?	#NAME?	#NAME?	#NAME?	#NAME?		#NAME?
									26	9115.52	0.99989	0.000109691	-0.46512	0.852391	5.65347	-0.266738	9.45733	-226.938	#NAME?	-0.605164	#NAME?	-1	#NAME?	#NAME?	#NAME?	#NAME?	#NAME?	#NAME?	#NAME?	#NAME?		#NAME?
Comp_2									27	9115.52	0.99989	0.000109691	-0.46512	0.852391	5.65347	-0.266738	9.45733	-226.938	#NAME?	-0.605164	#NAME?	-1	#NAME?	#NAME?	#NAME?	#NAME?	#NAME?	#NAME?	#NAME?	#NAME?		#NAME?
PCS	0.0355247	0.039132	0.91	0.364	-0.0411726	0.112222			28	9115.52	0.99989	0.000109691	-0.46512	0.852391	5.65347	-0.266738	9.45733	-226.938	#NAME?	-0.605164	#NAME?	-1	#NAME?	#NAME?	#NAME?	#NAME?	#NAME?	#NAME?	#NAME?	#NAME?		#NAME?
MCS	0.0196843	0.0287845	0.68	0.494	-0.0367323	0.0761008			29	9115.52	0.99989	0.000109691	-0.46512	0.852391	5.65347	-0.266738	9.45733	-226.938	#NAME?	-0.605164	#NAME?	-1	#NAME?	#NAME?	#NAME?	#NAME?	#NAME?	#NAME?	#NAME?	#NAME?		#NAME?
symptoms	0.0043011	0.0153674	0.28	0.78	-0.0258184	0.0344206			30	9115.52	0.99989	0.000109691	-0.46512	0.852391	5.65347	-0.266738	9.45733	-226.938	#NAME?	-0.605164	#NAME?	-1	#NAME?	#NAME?	#NAME?	#NAME?	#NAME?	#NAME?	#NAME?	#NAME?		#NAME?
effects	-0.0088723	0.0104562	-0.85	0.396	-0.0293661	0.0116216			31	9115.52	0.99989	0.000109691	-0.46512	0.852391	5.65347	-0.266738	9.45733	-226.938	#NAME?	-0.605164	#NAME?	-1	#NAME?	#NAME?	#NAME?	#NAME?	#NAME?	#NAME?	#NAME?	#NAME?		#NAME?
burden	-0.0126512	0.0089165	-1.42	0.156	-0.0301272	0.0048247			32	9115.52	0.99989	0.000109691	-0.46512	0.852391	5.65347	-0.266738	9.45733	-226.938	#NAME?	-0.605164	#NAME?	-1	#NAME?	#NAME?	#NAME?	#NAME?	#NAME?	#NAME?	#NAME?	#NAME?		#NAME?
PCS2	-0.0020529	0.0041873	-0.49	0.624	-0.0102598	0.006154			33	9115.52	0.99989	0.000109691	-0.46512	0.852391	5.65347	-0.266738	9.45733	-226.938	#NAME?	-0.605164	#NAME?	-1	#NAME?	#NAME?	#NAME?	#NAME?	#NAME?	#NAME?	#NAME?	#NAME?		#NAME?
MCS2	-0.0051587	0.0020753	-2.49	0.013	-0.0092262	-0.0010911			34	9115.52	0.99989	0.000109691	-0.46512	0.852391	5.65347	-0.266738	9.45733	-226.938	#NAME?	-0.605164	#NAME?	-1	#NAME?	#NAME?	#NAME?	#NAME?	#NAME?	#NAME?	#NAME?	#NAME?		#NAME?
symptom2	-9.12e-05	0.0009599	-0.1	0.924	-0.0019727	0.0017902			35	9115.52	0.99989	0.000109691	-0.46512	0.852391	5.65347	-0.266738	9.45733	-226.938	#NAME?	-0.605164	#NAME?	-1	#NAME?	#NAME?	#NAME?	#NAME?	#NAME?	#NAME?	#NAME?	#NAME?		#NAME?
effect2	-0.0004042	0.0006494	-0.62	0.534	-0.001677	0.0008685			36	9115.52	0.99989	0.000109691	-0.46512	0.852391	5.65347	-0.266738	9.45733	-226.938	#NAME?	-0.605164	#NAME?	-1	#NAME?	#NAME?	#NAME?	#NAME?	#NAME?	#NAME?	#NAME?	#NAME?		#NAME?
burd2	8.57e-05	0.0002439	0.35	0.725	-0.0003923	0.0005637			37	9115.52	0.99989	0.000109691	-0.46512	0.852391	5.65347	-0.266738	9.45733	-226.938	#NAME?	-0.605164	#NAME?	-1	#NAME?	#NAME?	#NAME?	#NAME?	#NAME?	#NAME?	#NAME?	#NAME?		#NAME?
PCSMCS	-0.0017797	0.0052402	-0.34	0.734	-0.0120503	0.0084909			38	9115.52	0.99989	0.000109691	-0.46512	0.852391	5.65347	-0.266738	9.45733	-226.938	#NAME?	-0.605164	#NAME?	-1	#NAME?	#NAME?	#NAME?	#NAME?	#NAME?	#NAME?	#NAME?	#NAME?		#NAME?
PCSsym	-0.0016174	0.0029591	-0.55	0.585	-0.0074171	0.0041824			39	9115.52	0.99989	0.000109691	-0.46512	0.852391	5.65347	-0.266738	9.45733	-226.938	#NAME?	-0.605164	#NAME?	-1	#NAME?	#NAME?	#NAME?	#NAME?	#NAME?	#NAME?	#NAME?	#NAME?		#NAME?
PCSeff	-0.0006488	0.0022305	-0.29	0.771	-0.0050205	0.0037229			40	9115.52	0.99989	0.000109691	-0.46512	0.852391	5.65347	-0.266738	9.45733	-226.938	#NAME?	-0.605164	#NAME?	-1	#NAME?	#NAME?	#NAME?	#NAME?	#NAME?	#NAME?	#NAME?	#NAME?		#NAME?
PCSbur	0.001571	0.0013838	1.14	0.256	-0.0011412	0.0042831			41	9115.52	0.99989	0.000109691	-0.46512	0.852391	5.65347	-0.266738	9.45733	-226.938	#NAME?	-0.605164	#NAME?	-1	#NAME?	#NAME?	#NAME?	#NAME?	#NAME?	#NAME?	#NAME?	#NAME?		#NAME?
MCSsym	0.0001544	0.0021416	0.07	0.943	-0.0040431	0.0043519			42	9115.52	0.99989	0.000109691	-0.46512	0.852391	5.65347	-0.266738	9.45733	-226.938	#NAME?	-0.605164	#NAME?	-1	#NAME?	#NAME?	#NAME?	#NAME?	#NAME?	#NAME?	#NAME?	#NAME?		#NAME?
MCSeff	0.0046422	0.0016652	2.79	0.005	0.0013784	0.007906			43	9115.52	0.99989	0.000109691	-0.46512	0.852391	5.65347	-0.266738	9.45733	-226.938	#NAME?	-0.605164	#NAME?	-1	#NAME?	#NAME?	#NAME?	#NAME?	#NAME?	#NAME?	#NAME?	#NAME?		#NAME?
MCSbur	-0.0007467	0.0009571	-0.78	0.435	-0.0026227	0.0011292			44	9115.52	0.99989	0.000109691	-0.46512	0.852391	5.65347	-0.266738	9.45733	-226.938	#NAME?	-0.605164	#NAME?	-1	#NAME?	#NAME?	#NAME?	#NAME?	#NAME?	#NAME?	#NAME?	#NAME?		#NAME?
symeff	9.72e-05	0.0008877	0.11	0.913	-0.0016426	0.001837			45	9115.52	0.99989	0.000109691	-0.46512	0.852391	5.65347	-0.266738	9.45733	-226.938	#NAME?	-0.605164	#NAME?	-1	#NAME?	#NAME?	#NAME?	#NAME?	#NAME?	#NAME?	#NAME?	#NAME?		#NAME?
symbur	0.0007665	0.0010192	0.75	0.452	-0.0012312	0.0027641			46	9115.52	0.99989	0.000109691	-0.46512	0.852391	5.65347	-0.266738	9.45733	-226.938	#NAME?	-0.605164	#NAME?	-1	#NAME?	#NAME?	#NAME?	#NAME?	#NAME?	#NAME?	#NAME?	#NAME?		#NAME?
effbur	-6.81e-05	0.0006322	-0.11	0.914	-0.0013072	0.0011711			47	9115.52	0.99989	0.000109691	-0.46512	0.852391	5.65347	-0.266738	9.45733	-226.938	#NAME?	-0.605164	#NAME?	-1	#NAME?	#NAME?	#NAME?	#NAME?	#NAME?	#NAME?	#NAME?	#NAME?		#NAME?
age	-0.002556	0.0010528	-2.43	0.015	-0.0046194	-0.0004925			48	9115.52	0.99989	0.000109691	-0.46512	0.852391	5.65347	-0.266738	9.45733	-226.938	#NAME?	-0.605164	#NAME?	-1	#NAME?	#NAME?	#NAME?	#NAME?	#NAME?	#NAME?	#NAME?	#NAME?		#NAME?
sex	-0.0042444	0.0032226	-1.32	0.188	-0.0105606	0.0020717			49	9115.52	0.99989	0.000109691	-0.46512	0.852391	5.65347	-0.266738	9.45733	-226.938	#NAME?	-0.605164	#NAME?	-1	#NAME?	#NAME?	#NAME?	#NAME?	#NAME?	#NAME?	#NAME?	#NAME?		#NAME?
_cons	0.852391	0.138205	6.17	0	0.581514	1.12327			50	9115.52	0.99989	0.000109691	-0.46512	0.852391	5.65347	-0.266738	9.45733	-226.938	#NAME?	-0.605164	#NAME?	-1	#NAME?	#NAME?	#NAME?	#NAME?	#NAME?	#NAME?	#NAME?	#NAME?		#NAME?
									51	9115.52	0.99989	0.000109691	-0.46512	0.852391	5.65347	-0.266738	9.45733	-226.938	#NAME?	-0.605164	#NAME?	-1	#NAME?	#NAME?	#NAME?	#NAME?	#NAME?	#NAME?	#NAME?	#NAME?		#NAME?
Prob_C1									52	9115.52	0.99989	0.000109691	-0.46512	0.852391	5.65347	-0.266738	9.45733	-226.938	#NAME?	-0.605164	#NAME?	-1	#NAME?	#NAME?	#NAME?	#NAME?	#NAME?	#NAME?	#NAME?	#NAME?		#NAME?
PCS	-1.26953	0.337591	-3.76	0	-1.9312	-0.607865			53	9115.52	0.99989	0.000109691	-0.46512	0.852391	5.65347	-0.266738	9.45733	-226.938	#NAME?	-0.605164	#NAME?	-1	#NAME?	#NAME?	#NAME?	#NAME?	#NAME?	#NAME?	#NAME?	#NAME?		#NAME?
MCS	-0.636206	0.285147	-2.23	0.026	-1.19508	-0.0773274			54	9115.52	0.99989	0.000109691	-0.46512	0.852391	5.65347	-0.266738	9.45733	-226.938	#NAME?	-0.605164	#NAME?	-1	#NAME?	#NAME?	#NAME?	#NAME?	#NAME?	#NAME?	#NAME?	#NAME?		#NAME?
symptoms	0.0925099	0.182739	0.51	0.613	-0.265651	0.450671			55	9115.52	0.99989	0.000109691	-0.46512	0.852391	5.65347	-0.266738	9.45733	-226.938	#NAME?	-0.605164	#NAME?	-1	#NAME?	#NAME?	#NAME?	#NAME?	#NAME?	#NAME?	#NAME?	#NAME?		#NAME?
effects	0.0079676	0.160399	0.05	0.96	-0.30641	0.322345			56	9115.52	0.99989	0.000109691	-0.46512	0.852391	5.65347	-0.266738	9.45733	-226.938	#NAME?	-0.605164	#NAME?	-1	#NAME?	#NAME?	#NAME?	#NAME?	#NAME?	#NAME?	#NAME?	#NAME?		#NAME?
burden	-0.0209387	0.111879	-0.19	0.852	-0.240217	0.198339			57	9115.52	0.99989	0.000109691	-0.46512	0.852391	5.65347	-0.266738	9.45733	-226.938	#NAME?	-0.605164	#NAME?	-1	#NAME?	#NAME?	#NAME?	#NAME?	#NAME?	#NAME?	#NAME?	#NAME?		#NAME?
_cons	9.11773	1.88837	4.83	0	5.4166	12.8189			58	9115.52	0.99989	0.000109691	-0.46512	0.852391	5.65347	-0.266738	9.45733	-226.938	#NAME?	-0.605164	#NAME?	-1	#NAME?	#NAME?	#NAME?	#NAME?	#NAME?	#NAME?	#NAME?	#NAME?		#NAME?
									59	9115.52	0.99989	0.000109691	-0.46512	0.852391	5.65347	-0.266738	9.45733	-226.938	#NAME?	-0.605164	#NAME?	-1	#NAME?	#NAME?	#NAME?	#NAME?	#NAME?	#NAME?	#NAME?	#NAME?		#NAME?
/lns_1	-1.41373	0.0515726	-27.41	0	-1.51481	-1.31265			60	9115.52	0.99989	0.000109691	-0.46512	0.852391	5.65347	-0.266738	9.45733	-226.938	#NAME?	-0.605164	#NAME?	-1	#NAME?	#NAME?	#NAME?	#NAME?	#NAME?	#NAME?	#NAME?	#NAME?		#NAME?
/lns_2	-5.10086	0.202209	-25.23	0	-5.49718	-4.70454			61	9115.52	0.99989	0.000109691	-0.46512	0.852391	5.65347	-0.266738	9.45733	-226.938	#NAME?	-0.605164	#NAME?	-1	#NAME?	#NAME?	#NAME?	#NAME?	#NAME?	#NAME?	#NAME?	#NAME?		#NAME?
									62	9115.52	0.99989	0.000109691	-0.46512	0.852391	5.65347	-0.266738	9.45733	-226.938	#NAME?	-0.605164	#NAME?	-1	#NAME?	#NAME?	#NAME?	#NAME?	#NAME?	#NAME?	#NAME?	#NAME?		#NAME?
sigma1	0.243235	0.0125442			0.21985	0.269107			63	9115.52	0.99989	0.000109691	-0.46512	0.852391	5.65347	-0.266738	9.45733	-226.938	#NAME?	-0.605164	#NAME?	-1	#NAME?	#NAME?	#NAME?	#NAME?	#NAME?	#NAME?	#NAME?	#NAME?		#NAME?
sigma2	0.0060915	0.0012318			0.0040983	0.0090541			64	9115.52	0.99989	0.000109691	-0.46512	0.852391	5.65347	-0.266738	9.45733	-226.938	#NAME?	-0.605164	#NAME?	-1	#NAME?	#NAME?	#NAME?	#NAME?	#NAME?	#NAME?	#NAME?	#NAME?		#NAME?
									65	9115.52	0.99989	0.000109691	-0.46512	0.852391	5.65347	-0.266738	9.45733	-226.938	#NAME?	-0.605164	#NAME?	-1	#NAME?	#NAME?	#NAME?	#NAME?	#NAME?	#NAME?	#NAME?	#NAME?		#NAME?
									66	9115.52	0.99989	0.000109691	-0.46512	0.852391	5.65347	-0.266738	9.45733	-226.938	#NAME?	-0.605164	#NAME?	-1	#NAME?	#NAME?	#NAME?	#NAME?	#NAME?	#NAME?	#NAME?	#NAME?		#NAME?
									67	9115.52	0.99989	0.000109691	-0.46512	0.852391	5.65347	-0.266738	9.45733	-226.938	#NAME?	-0.605164	#NAME?	-1	#NAME?	#NAME?	#NAME?	#NAME?	#NAME?	#NAME?	#NAME?	#NAME?		#NAME?
									68	9115.52	0.99989	0.000109691	-0.46512	0.852391	5.65347	-0.266738	9.45733	-226.938	#NAME?	-0.605164	#NAME?	-1	#NAME?	#NAME?	#NAME?	#NAME?	#NAME?	#NAME?	#NAME?	#NAME?		#NAME?
									69	9115.52	0.99989	0.000109691	-0.46512	0.852391	5.65347	-0.266738	9.45733	-226.938	#NAME?	-0.605164	#NAME?	-1	#NAME?	#NAME?	#NAME?	#NAME?	#NAME?	#NAME?	#NAME?	#NAME?		#NAME?
									70	9115.52	0.99989	0.000109691	-0.46512	0.852391	5.65347	-0.266738	9.45733	-226.938	#NAME?	-0.605164	#NAME?	-1	#NAME?	#NAME?	#NAME?	#NAME?	#NAME?	#NAME?	#NAME?	#NAME?		#NAME?
									71	9115.52	0.99989	0.000109691	-0.46512	0.852391	5.65347	-0.266738	9.45733	-226.938	#NAME?	-0.605164	#NAME?	-1	#NAME?	#NAME?	#NAME?	#NAME?	#NAME?	#NAME?	#NAME?	#NAME?		#NAME?
									72	9115.52	0.99989	0.000109691	-0.46512	0.852391	5.65347	-0.266738	9.45733	-226.938	#NAME?	-0.605164	#NAME?	-1	#NAME?	#NAME?	#NAME?	#NAME?	#NAME?	#NAME?	#NAME?	#NAME?		#NAME?
									73	9115.52	0.99989	0.000109691	-0.46512	0.852391	5.65347	-0.266738	9.45733	-226.938	#NAME?	-0.605164	#NAME?	-1	#NAME?	#NAME?	#NAME?	#NAME?	#NAME?	#NAME?	#NAME?	#NAME?		#NAME?
									74	9115.52	0.99989	0.000109691	-0.46512	0.852391	5.65347	-0.266738	9.45733	-226.938	#NAME?	-0.605164	#NAME?	-1	#NAME?	#NAME?	#NAME?	#NAME?	#NAME?	#NAME?	#NAME?	#NAME?		#NAME?
									75	9115.52	0.99989	0.000109691	-0.46512	0.852391	5.65347	-0.266738	9.45733	-226.938	#NAME?	-0.605164	#NAME?	-1	#NAME?	#NAME?	#NAME?	#NAME?	#NAME?	#NAME?	#NAME?	#NAME?		#NAME?
									76	9115.52	0.99989	0.000109691	-0.46512	0.852391	5.65347	-0.266738	9.45733	-226.938	#NAME?	-0.605164	#NAME?	-1	#NAME?	#NAME?	#NAME?	#NAME?	#NAME?	#NAME?	#NAME?	#NAME?		#NAME?
									77	9115.52	0.99989	0.000109691	-0.46512	0.852391	5.65347	-0.266738	9.45733	-226.938	#NAME?	-0.605164	#NAME?	-1	#NAME?	#NAME?	#NAME?	#NAME?	#NAME?	#NAME?	#NAME?	#NAME?		#NAME?
									78	9115.52	0.99989	0.000109691	-0.46512	0.852391	5.65347	-0.266738	9.45733	-226.938	#NAME?	-0.605164	#NAME?	-1	#NAME?	#NAME?	#NAME?	#NAME?	#NAME?	#NAME?	#NAME?	#NAME?		#NAME?
									79	9115.52	0.99989	0.000109691	-0.46512	0.852391	5.65347	-0.266738	9.45733	-226.938	#NAME?	-0.605164	#NAME?	-1	#NAME?	#NAME?	#NAME?	#NAME?	#NAME?	#NAME?	#NAME?	#NAME?		#NAME?
									80	9115.52	0.99989	0.000109691	-0.46512	0.852391	5.65347	-0.266738	9.45733	-226.938	#NAME?	-0.605164	#NAME?	-1	#NAME?	#NAME?	#NAME?	#NAME?	#NAME?	#NAME?	#NAME?	#NAME?		#NAME?
									81	9115.52	0.99989	0.000109691	-0.46512	0.852391	5.65347	-0.266738	9.45733	-226.938	#NAME?	-0.605164	#NAME?	-1	#NAME?	#NAME?	#NAME?	#NAME?	#NAME?	#NAME?	#NAME?	#NAME?		#NAME?
									82	9115.52	0.99989	0.000109691	-0.46512	0.852391	5.65347	-0.266738	9.45733	-226.938	#NAME?	-0.605164	#NAME?	-1	#NAME?	#NAME?	#NAME?	#NAME?	#NAME?	#NAME?	#NAME?	#NAME?		#NAME?
									83	9115.52	0.99989	0.000109691	-0.46512	0.852391	5.65347	-0.266738	9.45733	-226.938	#NAME?	-0.605164	#NAME?	-1	#NAME?	#NAME?	#NAME?	#NAME?	#NAME?	#NAME?	#NAME?	#NAME?		#NAME?
									84	9115.52	0.99989	0.000109691	-0.46512	0.852391	5.65347	-0.266738	9.45733	-226.938	#NAME?	-0.605164	#NAME?	-1	#NAME?	#NAME?	#NAME?	#NAME?	#NAME?	#NAME?	#NAME?	#NAME?		#NAME?
									85	9115.52	0.99989	0.000109691	-0.46512	0.852391	5.65347	-0.266738	9.45733	-226.938	#NAME?	-0.605164	#NAME?	-1	#NAME?	#NAME?	#NAME?	#NAME?	#NAME?	#NAME?	#NAME?	#NAME?		#NAME?
									86	9115.52	0.99989	0.000109691	-0.46512	0.852391	5.65347	-0.266738	9.45733	-226.938	#NAME?	-0.605164	#NAME?	-1	#NAME?	#NAME?	#NAME?	#NAME?	#NAME?	#NAME?	#NAME?	#NAME?		#NAME?
									87	9115.52	0.99989	0.000109691	-0.46512	0.852391	5.65347	-0.266738	9.45733	-226.938	#NAME?	-0.605164	#NAME?	-1	#NAME?	#NAME?	#NAME?	#NAME?	#NAME?	#NAME?	#NAME?	#NAME?		#NAME?
									88	9115.52	0.99989	0.000109691	-0.46512	0.852391	5.65347	-0.266738	9.45733	-226.938	#NAME?	-0.605164	#NAME?	-1	#NAME?	#NAME?	#NAME?	#NAME?	#NAME?	#NAME?	#NAME?	#NAME?		#NAME?
									89	9115.52	0.99989	0.000109691	-0.46512	0.852391	5.65347	-0.266738	9.45733	-226.938	#NAME?	-0.605164	#NAME?	-1	#NAME?	#NAME?	#NAME?	#NAME?	#NAME?	#NAME?	#NAME?	#NAME?		#NAME?
									90	9115.52	0.99989	0.000109691	-0.46512	0.852391	5.65347	-0.266738	9.45733	-226.938	#NAME?	-0.605164	#NAME?	-1	#NAME?	#NAME?	#NAME?	#NAME?	#NAME?	#NAME?	#NAME?	#NAME?		#NAME?
									91	9115.52	0.99989	0.000109691	-0.46512	0.852391	5.65347	-0.266738	9.45733	-226.938	#NAME?	-0.605164	#NAME?	-1	#NAME?	#NAME?	#NAME?	#NAME?	#NAME?	#NAME?	#NAME?	#NAME?		#NAME?
									92	9115.52	0.99989	0.000109691	-0.46512	0.852391	5.65347	-0.266738	9.45733	-226.938	#NAME?	-0.605164	#NAME?	-1	#NAME?	#NAME?	#NAME?	#NAME?	#NAME?	#NAME?	#NAME?	#NAME?		#NAME?
									93	9115.52	0.99989	0.000109691	-0.46512	0.852391	5.65347	-0.266738	9.45733	-226.938	#NAME?	-0.605164	#NAME?	-1	#NAME?	#NAME?	#NAME?	#NAME?	#NAME?	#NAME?	#NAME?	#NAME?		#NAME?
									94	9115.52	0.99989	0.000109691	-0.46512	0.852391	5.65347	-0.266738	9.45733	-226.938	#NAME?	-0.605164	#NAME?	-1	#NAME?	#NAME?	#NAME?	#NAME?	#NAME?	#NAME?	#NAME?	#NAME?		#NAME?
									95	9115.52	0.99989	0.000109691	-0.46512	0.852391	5.65347	-0.266738	9.45733	-226.938	#NAME?	-0.605164	#NAME?	-1	#NAME?	#NAME?	#NAME?	#NAME?	#NAME?	#NAME?	#NAME?	#NAME?		#NAME?
									96	9115.52	0.99989	0.000109691	-0.46512	0.852391	5.65347	-0.266738	9.45733	-226.938	#NAME?	-0.605164	#NAME?	-1	#NAME?	#NAME?	#NAME?	#NAME?	#NAME?	#NAME?	#NAME?	#NAME?		#NAME?
									97	9115.52	0.99989	0.000109691	-0.46512	0.852391	5.65347	-0.266738	9.45733	-226.938	#NAME?	-0.605164	#NAME?	-1	#NAME?	#NAME?	#NAME?	#NAME?	#NAME?	#NAME?	#NAME?	#NAME?		#NAME?
									98	9115.52	0.99989	0.000109691	-0.46512	0.852391	5.65347	-0.266738	9.45733	-226.938	#NAME?	-0.605164	#NAME?	-1	#NAME?	#NAME?	#NAME?	#NAME?	#NAME?	#NAME?	#NAME?	#NAME?		#NAME?
									99	9115.52	0.99989	0.000109691	-0.46512	0.852391	5.65347	-0.266738	9.45733	-226.938	#NAME?	-0.605164	#NAME?	-1	#NAME?	#NAME?	#NAME?	#NAME?	#NAME?	#NAME?	#NAME?	#NAME?		#NAME?
									100	9115.52	0.99989	0.000109691	-0.46512	0.852391	5.65347	-0.266738	9.45733	-226.938	#NAME?	-0.605164	#NAME?	-1	#NAME?	#NAME?	#NAME?	#NAME?	#NAME?	#NAME?	#NAME?	#NAME?		#NAME?

## Sheet: Germany-ALDVMM
EQ5D	Coef.	Std. Err.	z	P>z	[95% Conf.	Interval]			id	a	probC1	probC2	temp1	temp2	a1	b1	a2	b2	tmptop1	tmpbot1	tmptop2	tmpbot2	indx1	tmptop1	tmpbot1	indx2	tmptop2	tmpbot2	E1	E2		EQ5D
									1	0.669087	0.40087	0.59913	1.02359	1.06931	-0.366633	-18.3167	-0.266587	-4.83142	#NAME?	-0.356946	#NAME?	-0.394893	#NAME?	#NAME?	#NAME?	#NAME?	#NAME?	#NAME?	#NAME?	#NAME?		#NAME?
Comp_1									2	10.3297	0.911737	0.0882632	0.637179	-0.593932	5.39428	-12.5558	6.03942	1.47459	#NAME?	-1	#NAME?	-0.070161	#NAME?	#NAME?	#NAME?	#NAME?	#NAME?	#NAME?	#NAME?	#NAME?		#NAME?
PCS	0.0163444	0.0100103	1.63	0.103	-0.0032755	0.0359642			3	10.3297	0.911737	0.0882632	0.637179	-0.593932	5.39428	-12.5558	6.03942	1.47459	#NAME?	-1	#NAME?	-0.070161	#NAME?	#NAME?	#NAME?	#NAME?	#NAME?	#NAME?	#NAME?	#NAME?		#NAME?
MCS	0.0155976	0.0068366	2.28	0.023	0.0021981	0.0289971			4	10.3297	0.911737	0.0882632	0.637179	-0.593932	5.39428	-12.5558	6.03942	1.47459	#NAME?	-1	#NAME?	-0.070161	#NAME?	#NAME?	#NAME?	#NAME?	#NAME?	#NAME?	#NAME?	#NAME?		#NAME?
symptoms	0.0118808	0.0043852	2.71	0.007	0.003286	0.0204756			5	10.3297	0.911737	0.0882632	0.637179	-0.593932	5.39428	-12.5558	6.03942	1.47459	#NAME?	-1	#NAME?	-0.070161	#NAME?	#NAME?	#NAME?	#NAME?	#NAME?	#NAME?	#NAME?	#NAME?		#NAME?
effects	0.0178948	0.0047521	3.77	0	0.0085808	0.0272089			6	10.3297	0.911737	0.0882632	0.637179	-0.593932	5.39428	-12.5558	6.03942	1.47459	#NAME?	-1	#NAME?	-0.070161	#NAME?	#NAME?	#NAME?	#NAME?	#NAME?	#NAME?	#NAME?	#NAME?		#NAME?
burden	0.0001274	0.0032297	0.04	0.969	-0.0062027	0.0064575			7	10.3297	0.911737	0.0882632	0.637179	-0.593932	5.39428	-12.5558	6.03942	1.47459	#NAME?	-1	#NAME?	-0.070161	#NAME?	#NAME?	#NAME?	#NAME?	#NAME?	#NAME?	#NAME?	#NAME?		#NAME?
age	-0.0247027	0.0049243	-5.02	0	-0.0343542	-0.0150513			8	10.3297	0.911737	0.0882632	0.637179	-0.593932	5.39428	-12.5558	6.03942	1.47459	#NAME?	-1	#NAME?	-0.070161	#NAME?	#NAME?	#NAME?	#NAME?	#NAME?	#NAME?	#NAME?	#NAME?		#NAME?
sex	0.0027618	0.0118458	0.23	0.816	-0.0204555	0.0259792			9	10.3297	0.911737	0.0882632	0.637179	-0.593932	5.39428	-12.5558	6.03942	1.47459	#NAME?	-1	#NAME?	-0.070161	#NAME?	#NAME?	#NAME?	#NAME?	#NAME?	#NAME?	#NAME?	#NAME?		#NAME?
_cons	0.637179	0.064134	9.94	0	0.511479	0.76288			10	10.3297	0.911737	0.0882632	0.637179	-0.593932	5.39428	-12.5558	6.03942	1.47459	#NAME?	-1	#NAME?	-0.070161	#NAME?	#NAME?	#NAME?	#NAME?	#NAME?	#NAME?	#NAME?	#NAME?		#NAME?
									11	10.3297	0.911737	0.0882632	0.637179	-0.593932	5.39428	-12.5558	6.03942	1.47459	#NAME?	-1	#NAME?	-0.070161	#NAME?	#NAME?	#NAME?	#NAME?	#NAME?	#NAME?	#NAME?	#NAME?		#NAME?
Comp_2									12	10.3297	0.911737	0.0882632	0.637179	-0.593932	5.39428	-12.5558	6.03942	1.47459	#NAME?	-1	#NAME?	-0.070161	#NAME?	#NAME?	#NAME?	#NAME?	#NAME?	#NAME?	#NAME?	#NAME?		#NAME?
PCS	0.165927	0.0419565	3.95	0	0.0836933	0.24816			13	10.3297	0.911737	0.0882632	0.637179	-0.593932	5.39428	-12.5558	6.03942	1.47459	#NAME?	-1	#NAME?	-0.070161	#NAME?	#NAME?	#NAME?	#NAME?	#NAME?	#NAME?	#NAME?	#NAME?		#NAME?
MCS	-0.0094207	0.0354569	-0.27	0.79	-0.0789148	0.0600735			14	10.3297	0.911737	0.0882632	0.637179	-0.593932	5.39428	-12.5558	6.03942	1.47459	#NAME?	-1	#NAME?	-0.070161	#NAME?	#NAME?	#NAME?	#NAME?	#NAME?	#NAME?	#NAME?	#NAME?		#NAME?
symptoms	0.0521873	0.0218704	2.39	0.017	0.0093221	0.0950525			15	10.3297	0.911737	0.0882632	0.637179	-0.593932	5.39428	-12.5558	6.03942	1.47459	#NAME?	-1	#NAME?	-0.070161	#NAME?	#NAME?	#NAME?	#NAME?	#NAME?	#NAME?	#NAME?	#NAME?		#NAME?
effects	0.0200051	0.0187597	1.07	0.286	-0.0167633	0.0567735			16	10.3297	0.911737	0.0882632	0.637179	-0.593932	5.39428	-12.5558	6.03942	1.47459	#NAME?	-1	#NAME?	-0.070161	#NAME?	#NAME?	#NAME?	#NAME?	#NAME?	#NAME?	#NAME?	#NAME?		#NAME?
burden	0.0510655	0.0139098	3.67	0	0.0238028	0.0783282			17	10.3297	0.911737	0.0882632	0.637179	-0.593932	5.39428	-12.5558	6.03942	1.47459	#NAME?	-1	#NAME?	-0.070161	#NAME?	#NAME?	#NAME?	#NAME?	#NAME?	#NAME?	#NAME?	#NAME?		#NAME?
age	-0.0131298	0.0216383	-0.61	0.544	-0.05554	0.0292804			18	10.3297	0.911737	0.0882632	0.637179	-0.593932	5.39428	-12.5558	6.03942	1.47459	#NAME?	-1	#NAME?	-0.070161	#NAME?	#NAME?	#NAME?	#NAME?	#NAME?	#NAME?	#NAME?	#NAME?		#NAME?
sex	0.0419642	0.0531143	0.79	0.429	-0.062138	0.146066			19	10.3297	0.911737	0.0882632	0.637179	-0.593932	5.39428	-12.5558	6.03942	1.47459	#NAME?	-1	#NAME?	-0.070161	#NAME?	#NAME?	#NAME?	#NAME?	#NAME?	#NAME?	#NAME?	#NAME?		#NAME?
_cons	-0.593932	0.244782	-2.43	0.015	-1.0737	-0.114169			20	10.3297	0.911737	0.0882632	0.637179	-0.593932	5.39428	-12.5558	6.03942	1.47459	#NAME?	-1	#NAME?	-0.070161	#NAME?	#NAME?	#NAME?	#NAME?	#NAME?	#NAME?	#NAME?	#NAME?		#NAME?
									21	10.3297	0.911737	0.0882632	0.637179	-0.593932	5.39428	-12.5558	6.03942	1.47459	#NAME?	-1	#NAME?	-0.070161	#NAME?	#NAME?	#NAME?	#NAME?	#NAME?	#NAME?	#NAME?	#NAME?		#NAME?
Prob_C1									22	10.3297	0.911737	0.0882632	0.637179	-0.593932	5.39428	-12.5558	6.03942	1.47459	#NAME?	-1	#NAME?	-0.070161	#NAME?	#NAME?	#NAME?	#NAME?	#NAME?	#NAME?	#NAME?	#NAME?		#NAME?
PCS	-0.693502	0.22786	-3.04	0.002	-1.1401	-0.246904			23	10.3297	0.911737	0.0882632	0.637179	-0.593932	5.39428	-12.5558	6.03942	1.47459	#NAME?	-1	#NAME?	-0.070161	#NAME?	#NAME?	#NAME?	#NAME?	#NAME?	#NAME?	#NAME?	#NAME?		#NAME?
MCS	-0.134138	0.198585	-0.68	0.499	-0.523357	0.255081			24	10.3297	0.911737	0.0882632	0.637179	-0.593932	5.39428	-12.5558	6.03942	1.47459	#NAME?	-1	#NAME?	-0.070161	#NAME?	#NAME?	#NAME?	#NAME?	#NAME?	#NAME?	#NAME?	#NAME?		#NAME?
symptoms	0.10834	0.126619	0.86	0.392	-0.139828	0.356508			25	10.3297	0.911737	0.0882632	0.637179	-0.593932	5.39428	-12.5558	6.03942	1.47459	#NAME?	-1	#NAME?	-0.070161	#NAME?	#NAME?	#NAME?	#NAME?	#NAME?	#NAME?	#NAME?	#NAME?		#NAME?
effects	0.0779264	0.116272	0.67	0.503	-0.149962	0.305815			26	10.3297	0.911737	0.0882632	0.637179	-0.593932	5.39428	-12.5558	6.03942	1.47459	#NAME?	-1	#NAME?	-0.070161	#NAME?	#NAME?	#NAME?	#NAME?	#NAME?	#NAME?	#NAME?	#NAME?		#NAME?
burden	-0.0304189	0.0785091	-0.39	0.698	-0.184294	0.123456			27	10.3297	0.911737	0.0882632	0.637179	-0.593932	5.39428	-12.5558	6.03942	1.47459	#NAME?	-1	#NAME?	-0.070161	#NAME?	#NAME?	#NAME?	#NAME?	#NAME?	#NAME?	#NAME?	#NAME?		#NAME?
_cons	2.33503	0.886638	2.63	0.008	0.59725	4.07281			28	10.3297	0.911737	0.0882632	0.637179	-0.593932	5.39428	-12.5558	6.03942	1.47459	#NAME?	-1	#NAME?	-0.070161	#NAME?	#NAME?	#NAME?	#NAME?	#NAME?	#NAME?	#NAME?	#NAME?		#NAME?
									29	10.3297	0.911737	0.0882632	0.637179	-0.593932	5.39428	-12.5558	6.03942	1.47459	#NAME?	-1	#NAME?	-0.070161	#NAME?	#NAME?	#NAME?	#NAME?	#NAME?	#NAME?	#NAME?	#NAME?		#NAME?
/lns_1	-2.70195	0.0763614	-35.38	0	-2.85161	-2.55228			30	10.3297	0.911737	0.0882632	0.637179	-0.593932	5.39428	-12.5558	6.03942	1.47459	#NAME?	-1	#NAME?	-0.070161	#NAME?	#NAME?	#NAME?	#NAME?	#NAME?	#NAME?	#NAME?	#NAME?		#NAME?
/lns_2	-1.33273	0.078702	-16.93	0	-1.48699	-1.17848			31	10.3297	0.911737	0.0882632	0.637179	-0.593932	5.39428	-12.5558	6.03942	1.47459	#NAME?	-1	#NAME?	-0.070161	#NAME?	#NAME?	#NAME?	#NAME?	#NAME?	#NAME?	#NAME?	#NAME?		#NAME?
									32	10.3297	0.911737	0.0882632	0.637179	-0.593932	5.39428	-12.5558	6.03942	1.47459	#NAME?	-1	#NAME?	-0.070161	#NAME?	#NAME?	#NAME?	#NAME?	#NAME?	#NAME?	#NAME?	#NAME?		#NAME?
sigma1	0.0670749	0.0051219			0.0577512	0.0779038			33	10.3297	0.911737	0.0882632	0.637179	-0.593932	5.39428	-12.5558	6.03942	1.47459	#NAME?	-1	#NAME?	-0.070161	#NAME?	#NAME?	#NAME?	#NAME?	#NAME?	#NAME?	#NAME?	#NAME?		#NAME?
sigma2	0.263756	0.0207581			0.226053	0.307747			34	10.3297	0.911737	0.0882632	0.637179	-0.593932	5.39428	-12.5558	6.03942	1.47459	#NAME?	-1	#NAME?	-0.070161	#NAME?	#NAME?	#NAME?	#NAME?	#NAME?	#NAME?	#NAME?	#NAME?		#NAME?
									35	10.3297	0.911737	0.0882632	0.637179	-0.593932	5.39428	-12.5558	6.03942	1.47459	#NAME?	-1	#NAME?	-0.070161	#NAME?	#NAME?	#NAME?	#NAME?	#NAME?	#NAME?	#NAME?	#NAME?		#NAME?
									36	10.3297	0.911737	0.0882632	0.637179	-0.593932	5.39428	-12.5558	6.03942	1.47459	#NAME?	-1	#NAME?	-0.070161	#NAME?	#NAME?	#NAME?	#NAME?	#NAME?	#NAME?	#NAME?	#NAME?		#NAME?
									37	10.3297	0.911737	0.0882632	0.637179	-0.593932	5.39428	-12.5558	6.03942	1.47459	#NAME?	-1	#NAME?	-0.070161	#NAME?	#NAME?	#NAME?	#NAME?	#NAME?	#NAME?	#NAME?	#NAME?		#NAME?
									38	10.3297	0.911737	0.0882632	0.637179	-0.593932	5.39428	-12.5558	6.03942	1.47459	#NAME?	-1	#NAME?	-0.070161	#NAME?	#NAME?	#NAME?	#NAME?	#NAME?	#NAME?	#NAME?	#NAME?		#NAME?
									39	10.3297	0.911737	0.0882632	0.637179	-0.593932	5.39428	-12.5558	6.03942	1.47459	#NAME?	-1	#NAME?	-0.070161	#NAME?	#NAME?	#NAME?	#NAME?	#NAME?	#NAME?	#NAME?	#NAME?		#NAME?
									40	10.3297	0.911737	0.0882632	0.637179	-0.593932	5.39428	-12.5558	6.03942	1.47459	#NAME?	-1	#NAME?	-0.070161	#NAME?	#NAME?	#NAME?	#NAME?	#NAME?	#NAME?	#NAME?	#NAME?		#NAME?
									41	10.3297	0.911737	0.0882632	0.637179	-0.593932	5.39428	-12.5558	6.03942	1.47459	#NAME?	-1	#NAME?	-0.070161	#NAME?	#NAME?	#NAME?	#NAME?	#NAME?	#NAME?	#NAME?	#NAME?		#NAME?
									42	10.3297	0.911737	0.0882632	0.637179	-0.593932	5.39428	-12.5558	6.03942	1.47459	#NAME?	-1	#NAME?	-0.070161	#NAME?	#NAME?	#NAME?	#NAME?	#NAME?	#NAME?	#NAME?	#NAME?		#NAME?
									43	10.3297	0.911737	0.0882632	0.637179	-0.593932	5.39428	-12.5558	6.03942	1.47459	#NAME?	-1	#NAME?	-0.070161	#NAME?	#NAME?	#NAME?	#NAME?	#NAME?	#NAME?	#NAME?	#NAME?		#NAME?
									44	10.3297	0.911737	0.0882632	0.637179	-0.593932	5.39428	-12.5558	6.03942	1.47459	#NAME?	-1	#NAME?	-0.070161	#NAME?	#NAME?	#NAME?	#NAME?	#NAME?	#NAME?	#NAME?	#NAME?		#NAME?
									45	10.3297	0.911737	0.0882632	0.637179	-0.593932	5.39428	-12.5558	6.03942	1.47459	#NAME?	-1	#NAME?	-0.070161	#NAME?	#NAME?	#NAME?	#NAME?	#NAME?	#NAME?	#NAME?	#NAME?		#NAME?
									46	10.3297	0.911737	0.0882632	0.637179	-0.593932	5.39428	-12.5558	6.03942	1.47459	#NAME?	-1	#NAME?	-0.070161	#NAME?	#NAME?	#NAME?	#NAME?	#NAME?	#NAME?	#NAME?	#NAME?		#NAME?
									47	10.3297	0.911737	0.0882632	0.637179	-0.593932	5.39428	-12.5558	6.03942	1.47459	#NAME?	-1	#NAME?	-0.070161	#NAME?	#NAME?	#NAME?	#NAME?	#NAME?	#NAME?	#NAME?	#NAME?		#NAME?
									48	10.3297	0.911737	0.0882632	0.637179	-0.593932	5.39428	-12.5558	6.03942	1.47459	#NAME?	-1	#NAME?	-0.070161	#NAME?	#NAME?	#NAME?	#NAME?	#NAME?	#NAME?	#NAME?	#NAME?		#NAME?
									49	10.3297	0.911737	0.0882632	0.637179	-0.593932	5.39428	-12.5558	6.03942	1.47459	#NAME?	-1	#NAME?	-0.070161	#NAME?	#NAME?	#NAME?	#NAME?	#NAME?	#NAME?	#NAME?	#NAME?		#NAME?
									50	10.3297	0.911737	0.0882632	0.637179	-0.593932	5.39428	-12.5558	6.03942	1.47459	#NAME?	-1	#NAME?	-0.070161	#NAME?	#NAME?	#NAME?	#NAME?	#NAME?	#NAME?	#NAME?	#NAME?		#NAME?
									51	10.3297	0.911737	0.0882632	0.637179	-0.593932	5.39428	-12.5558	6.03942	1.47459	#NAME?	-1	#NAME?	-0.070161	#NAME?	#NAME?	#NAME?	#NAME?	#NAME?	#NAME?	#NAME?	#NAME?		#NAME?
									52	10.3297	0.911737	0.0882632	0.637179	-0.593932	5.39428	-12.5558	6.03942	1.47459	#NAME?	-1	#NAME?	-0.070161	#NAME?	#NAME?	#NAME?	#NAME?	#NAME?	#NAME?	#NAME?	#NAME?		#NAME?
									53	10.3297	0.911737	0.0882632	0.637179	-0.593932	5.39428	-12.5558	6.03942	1.47459	#NAME?	-1	#NAME?	-0.070161	#NAME?	#NAME?	#NAME?	#NAME?	#NAME?	#NAME?	#NAME?	#NAME?		#NAME?
									54	10.3297	0.911737	0.0882632	0.637179	-0.593932	5.39428	-12.5558	6.03942	1.47459	#NAME?	-1	#NAME?	-0.070161	#NAME?	#NAME?	#NAME?	#NAME?	#NAME?	#NAME?	#NAME?	#NAME?		#NAME?
									55	10.3297	0.911737	0.0882632	0.637179	-0.593932	5.39428	-12.5558	6.03942	1.47459	#NAME?	-1	#NAME?	-0.070161	#NAME?	#NAME?	#NAME?	#NAME?	#NAME?	#NAME?	#NAME?	#NAME?		#NAME?
									56	10.3297	0.911737	0.0882632	0.637179	-0.593932	5.39428	-12.5558	6.03942	1.47459	#NAME?	-1	#NAME?	-0.070161	#NAME?	#NAME?	#NAME?	#NAME?	#NAME?	#NAME?	#NAME?	#NAME?		#NAME?
									57	10.3297	0.911737	0.0882632	0.637179	-0.593932	5.39428	-12.5558	6.03942	1.47459	#NAME?	-1	#NAME?	-0.070161	#NAME?	#NAME?	#NAME?	#NAME?	#NAME?	#NAME?	#NAME?	#NAME?		#NAME?
									58	10.3297	0.911737	0.0882632	0.637179	-0.593932	5.39428	-12.5558	6.03942	1.47459	#NAME?	-1	#NAME?	-0.070161	#NAME?	#NAME?	#NAME?	#NAME?	#NAME?	#NAME?	#NAME?	#NAME?		#NAME?
									59	10.3297	0.911737	0.0882632	0.637179	-0.593932	5.39428	-12.5558	6.03942	1.47459	#NAME?	-1	#NAME?	-0.070161	#NAME?	#NAME?	#NAME?	#NAME?	#NAME?	#NAME?	#NAME?	#NAME?		#NAME?
									60	10.3297	0.911737	0.0882632	0.637179	-0.593932	5.39428	-12.5558	6.03942	1.47459	#NAME?	-1	#NAME?	-0.070161	#NAME?	#NAME?	#NAME?	#NAME?	#NAME?	#NAME?	#NAME?	#NAME?		#NAME?
									61	10.3297	0.911737	0.0882632	0.637179	-0.593932	5.39428	-12.5558	6.03942	1.47459	#NAME?	-1	#NAME?	-0.070161	#NAME?	#NAME?	#NAME?	#NAME?	#NAME?	#NAME?	#NAME?	#NAME?		#NAME?
									62	10.3297	0.911737	0.0882632	0.637179	-0.593932	5.39428	-12.5558	6.03942	1.47459	#NAME?	-1	#NAME?	-0.070161	#NAME?	#NAME?	#NAME?	#NAME?	#NAME?	#NAME?	#NAME?	#NAME?		#NAME?
									63	10.3297	0.911737	0.0882632	0.637179	-0.593932	5.39428	-12.5558	6.03942	1.47459	#NAME?	-1	#NAME?	-0.070161	#NAME?	#NAME?	#NAME?	#NAME?	#NAME?	#NAME?	#NAME?	#NAME?		#NAME?
									64	10.3297	0.911737	0.0882632	0.637179	-0.593932	5.39428	-12.5558	6.03942	1.47459	#NAME?	-1	#NAME?	-0.070161	#NAME?	#NAME?	#NAME?	#NAME?	#NAME?	#NAME?	#NAME?	#NAME?		#NAME?
									65	10.3297	0.911737	0.0882632	0.637179	-0.593932	5.39428	-12.5558	6.03942	1.47459	#NAME?	-1	#NAME?	-0.070161	#NAME?	#NAME?	#NAME?	#NAME?	#NAME?	#NAME?	#NAME?	#NAME?		#NAME?
									66	10.3297	0.911737	0.0882632	0.637179	-0.593932	5.39428	-12.5558	6.03942	1.47459	#NAME?	-1	#NAME?	-0.070161	#NAME?	#NAME?	#NAME?	#NAME?	#NAME?	#NAME?	#NAME?	#NAME?		#NAME?
									67	10.3297	0.911737	0.0882632	0.637179	-0.593932	5.39428	-12.5558	6.03942	1.47459	#NAME?	-1	#NAME?	-0.070161	#NAME?	#NAME?	#NAME?	#NAME?	#NAME?	#NAME?	#NAME?	#NAME?		#NAME?
									68	10.3297	0.911737	0.0882632	0.637179	-0.593932	5.39428	-12.5558	6.03942	1.47459	#NAME?	-1	#NAME?	-0.070161	#NAME?	#NAME?	#NAME?	#NAME?	#NAME?	#NAME?	#NAME?	#NAME?		#NAME?
									69	10.3297	0.911737	0.0882632	0.637179	-0.593932	5.39428	-12.5558	6.03942	1.47459	#NAME?	-1	#NAME?	-0.070161	#NAME?	#NAME?	#NAME?	#NAME?	#NAME?	#NAME?	#NAME?	#NAME?		#NAME?
									70	10.3297	0.911737	0.0882632	0.637179	-0.593932	5.39428	-12.5558	6.03942	1.47459	#NAME?	-1	#NAME?	-0.070161	#NAME?	#NAME?	#NAME?	#NAME?	#NAME?	#NAME?	#NAME?	#NAME?		#NAME?
									71	10.3297	0.911737	0.0882632	0.637179	-0.593932	5.39428	-12.5558	6.03942	1.47459	#NAME?	-1	#NAME?	-0.070161	#NAME?	#NAME?	#NAME?	#NAME?	#NAME?	#NAME?	#NAME?	#NAME?		#NAME?
									72	10.3297	0.911737	0.0882632	0.637179	-0.593932	5.39428	-12.5558	6.03942	1.47459	#NAME?	-1	#NAME?	-0.070161	#NAME?	#NAME?	#NAME?	#NAME?	#NAME?	#NAME?	#NAME?	#NAME?		#NAME?
									73	10.3297	0.911737	0.0882632	0.637179	-0.593932	5.39428	-12.5558	6.03942	1.47459	#NAME?	-1	#NAME?	-0.070161	#NAME?	#NAME?	#NAME?	#NAME?	#NAME?	#NAME?	#NAME?	#NAME?		#NAME?
									74	10.3297	0.911737	0.0882632	0.637179	-0.593932	5.39428	-12.5558	6.03942	1.47459	#NAME?	-1	#NAME?	-0.070161	#NAME?	#NAME?	#NAME?	#NAME?	#NAME?	#NAME?	#NAME?	#NAME?		#NAME?
									75	10.3297	0.911737	0.0882632	0.637179	-0.593932	5.39428	-12.5558	6.03942	1.47459	#NAME?	-1	#NAME?	-0.070161	#NAME?	#NAME?	#NAME?	#NAME?	#NAME?	#NAME?	#NAME?	#NAME?		#NAME?
									76	10.3297	0.911737	0.0882632	0.637179	-0.593932	5.39428	-12.5558	6.03942	1.47459	#NAME?	-1	#NAME?	-0.070161	#NAME?	#NAME?	#NAME?	#NAME?	#NAME?	#NAME?	#NAME?	#NAME?		#NAME?
									77	10.3297	0.911737	0.0882632	0.637179	-0.593932	5.39428	-12.5558	6.03942	1.47459	#NAME?	-1	#NAME?	-0.070161	#NAME?	#NAME?	#NAME?	#NAME?	#NAME?	#NAME?	#NAME?	#NAME?		#NAME?
									78	10.3297	0.911737	0.0882632	0.637179	-0.593932	5.39428	-12.5558	6.03942	1.47459	#NAME?	-1	#NAME?	-0.070161	#NAME?	#NAME?	#NAME?	#NAME?	#NAME?	#NAME?	#NAME?	#NAME?		#NAME?
									79	10.3297	0.911737	0.0882632	0.637179	-0.593932	5.39428	-12.5558	6.03942	1.47459	#NAME?	-1	#NAME?	-0.070161	#NAME?	#NAME?	#NAME?	#NAME?	#NAME?	#NAME?	#NAME?	#NAME?		#NAME?
									80	10.3297	0.911737	0.0882632	0.637179	-0.593932	5.39428	-12.5558	6.03942	1.47459	#NAME?	-1	#NAME?	-0.070161	#NAME?	#NAME?	#NAME?	#NAME?	#NAME?	#NAME?	#NAME?	#NAME?		#NAME?
									81	10.3297	0.911737	0.0882632	0.637179	-0.593932	5.39428	-12.5558	6.03942	1.47459	#NAME?	-1	#NAME?	-0.070161	#NAME?	#NAME?	#NAME?	#NAME?	#NAME?	#NAME?	#NAME?	#NAME?		#NAME?
									82	10.3297	0.911737	0.0882632	0.637179	-0.593932	5.39428	-12.5558	6.03942	1.47459	#NAME?	-1	#NAME?	-0.070161	#NAME?	#NAME?	#NAME?	#NAME?	#NAME?	#NAME?	#NAME?	#NAME?		#NAME?
									83	10.3297	0.911737	0.0882632	0.637179	-0.593932	5.39428	-12.5558	6.03942	1.47459	#NAME?	-1	#NAME?	-0.070161	#NAME?	#NAME?	#NAME?	#NAME?	#NAME?	#NAME?	#NAME?	#NAME?		#NAME?
									84	10.3297	0.911737	0.0882632	0.637179	-0.593932	5.39428	-12.5558	6.03942	1.47459	#NAME?	-1	#NAME?	-0.070161	#NAME?	#NAME?	#NAME?	#NAME?	#NAME?	#NAME?	#NAME?	#NAME?		#NAME?
									85	10.3297	0.911737	0.0882632	0.637179	-0.593932	5.39428	-12.5558	6.03942	1.47459	#NAME?	-1	#NAME?	-0.070161	#NAME?	#NAME?	#NAME?	#NAME?	#NAME?	#NAME?	#NAME?	#NAME?		#NAME?
									86	10.3297	0.911737	0.0882632	0.637179	-0.593932	5.39428	-12.5558	6.03942	1.47459	#NAME?	-1	#NAME?	-0.070161	#NAME?	#NAME?	#NAME?	#NAME?	#NAME?	#NAME?	#NAME?	#NAME?		#NAME?
									87	10.3297	0.911737	0.0882632	0.637179	-0.593932	5.39428	-12.5558	6.03942	1.47459	#NAME?	-1	#NAME?	-0.070161	#NAME?	#NAME?	#NAME?	#NAME?	#NAME?	#NAME?	#NAME?	#NAME?		#NAME?
									88	10.3297	0.911737	0.0882632	0.637179	-0.593932	5.39428	-12.5558	6.03942	1.47459	#NAME?	-1	#NAME?	-0.070161	#NAME?	#NAME?	#NAME?	#NAME?	#NAME?	#NAME?	#NAME?	#NAME?		#NAME?
									89	10.3297	0.911737	0.0882632	0.637179	-0.593932	5.39428	-12.5558	6.03942	1.47459	#NAME?	-1	#NAME?	-0.070161	#NAME?	#NAME?	#NAME?	#NAME?	#NAME?	#NAME?	#NAME?	#NAME?		#NAME?
									90	10.3297	0.911737	0.0882632	0.637179	-0.593932	5.39428	-12.5558	6.03942	1.47459	#NAME?	-1	#NAME?	-0.070161	#NAME?	#NAME?	#NAME?	#NAME?	#NAME?	#NAME?	#NAME?	#NAME?		#NAME?
									91	10.3297	0.911737	0.0882632	0.637179	-0.593932	5.39428	-12.5558	6.03942	1.47459	#NAME?	-1	#NAME?	-0.070161	#NAME?	#NAME?	#NAME?	#NAME?	#NAME?	#NAME?	#NAME?	#NAME?		#NAME?
									92	10.3297	0.911737	0.0882632	0.637179	-0.593932	5.39428	-12.5558	6.03942	1.47459	#NAME?	-1	#NAME?	-0.070161	#NAME?	#NAME?	#NAME?	#NAME?	#NAME?	#NAME?	#NAME?	#NAME?		#NAME?
									93	10.3297	0.911737	0.0882632	0.637179	-0.593932	5.39428	-12.5558	6.03942	1.47459	#NAME?	-1	#NAME?	-0.070161	#NAME?	#NAME?	#NAME?	#NAME?	#NAME?	#NAME?	#NAME?	#NAME?		#NAME?
									94	10.3297	0.911737	0.0882632	0.637179	-0.593932	5.39428	-12.5558	6.03942	1.47459	#NAME?	-1	#NAME?	-0.070161	#NAME?	#NAME?	#NAME?	#NAME?	#NAME?	#NAME?	#NAME?	#NAME?		#NAME?
									95	10.3297	0.911737	0.0882632	0.637179	-0.593932	5.39428	-12.5558	6.03942	1.47459	#NAME?	-1	#NAME?	-0.070161	#NAME?	#NAME?	#NAME?	#NAME?	#NAME?	#NAME?	#NAME?	#NAME?		#NAME?
									96	10.3297	0.911737	0.0882632	0.637179	-0.593932	5.39428	-12.5558	6.03942	1.47459	#NAME?	-1	#NAME?	-0.070161	#NAME?	#NAME?	#NAME?	#NAME?	#NAME?	#NAME?	#NAME?	#NAME?		#NAME?
									97	10.3297	0.911737	0.0882632	0.637179	-0.593932	5.39428	-12.5558	6.03942	1.47459	#NAME?	-1	#NAME?	-0.070161	#NAME?	#NAME?	#NAME?	#NAME?	#NAME?	#NAME?	#NAME?	#NAME?		#NAME?
									98	10.3297	0.911737	0.0882632	0.637179	-0.593932	5.39428	-12.5558	6.03942	1.47459	#NAME?	-1	#NAME?	-0.070161	#NAME?	#NAME?	#NAME?	#NAME?	#NAME?	#NAME?	#NAME?	#NAME?		#NAME?
									99	10.3297	0.911737	0.0882632	0.637179	-0.593932	5.39428	-12.5558	6.03942	1.47459	#NAME?	-1	#NAME?	-0.070161	#NAME?	#NAME?	#NAME?	#NAME?	#NAME?	#NAME?	#NAME?	#NAME?		#NAME?
									100	10.3297	0.911737	0.0882632	0.637179	-0.593932	5.39428	-12.5558	6.03942	1.47459	#NAME?	-1	#NAME?	-0.070161	#NAME?	#NAME?	#NAME?	#NAME?	#NAME?	#NAME?	#NAME?	#NAME?		#NAME?

## Sheet: Italy-BETA
EQ5D	Coef.	Std. Err.	z	P>z	[95% Conf.	Interval]			id	1st part (logP)	prob of full health	2nd part		EQ5D
									1	2.16941	0.102531	0.970917		0.973899
C1_mu									2	9.03183	0.000119529	0.197982		0.198077
PCS	0.948249	0.441776		2.15	0.032	.0823843 1.814113			3	9.03183	0.000119529	0.197982		0.198077
MCS	0.649825	0.593293		1.1	0.273	-.5130076 1.812658			4	9.03183	0.000119529	0.197982		0.198077
symptoms	-0.235144	0.2019		-1.16	0.244	-.6308607 .1605728			5	9.03183	0.000119529	0.197982		0.198077
effects	-0.190673	0.167262		-1.14	0.254	-.5184999 .1371532			6	9.03183	0.000119529	0.197982		0.198077
burden	0.214208	0.156195		1.37	0.17	-.0919276 .5203443			7	9.03183	0.000119529	0.197982		0.198077
PCS2	-0.0850233	0.0559124		-1.52	0.128	-.1946097 .024563			8	9.03183	0.000119529	0.197982		0.198077
MCS2	-0.0302232	0.0631006		-0.48	0.632	-.1538981 .0934516			9	9.03183	0.000119529	0.197982		0.198077
symptom2	0.0202734	0.0149621		1.35	0.175	-.0090517 .0495984			10	9.03183	0.000119529	0.197982		0.198077
effect2	0.0194428	0.0123511		1.57	0.115	-.0047649 .0436505			11	9.03183	0.000119529	0.197982		0.198077
burd2	-0.0184592	0.0133389		-1.38	0.166	-.0446031 .0076846			12	9.03183	0.000119529	0.197982		0.198077
age	-0.082334	0.0525195		-1.57	0.117	-.1852703 .0206023			13	9.03183	0.000119529	0.197982		0.198077
sex	-0.132258	0.108953		-1.21	0.225	-.345802 .0812851			14	9.03183	0.000119529	0.197982		0.198077
_cons	-1.39896	1.7351		-0.81	0.42	-4.7997 2.001784			15	9.03183	0.000119529	0.197982		0.198077
									16	9.03183	0.000119529	0.197982		0.198077
C1_lnphi									17	9.03183	0.000119529	0.197982		0.198077
_cons	3.1051	0.247153		12.56	0	2.620686 3.589508			18	9.03183	0.000119529	0.197982		0.198077
									19	9.03183	0.000119529	0.197982		0.198077
PM_ub									20	9.03183	0.000119529	0.197982		0.198077
PCS	-1.6713	2.95182		-0.57	0.571	-7.456767 4.11416			21	9.03183	0.000119529	0.197982		0.198077
MCS	1.08682	3.89593		0.28	0.78	-6.549056 8.722689			22	9.03183	0.000119529	0.197982		0.198077
symptoms	-3.32896	0.932241		-3.57	0	-6.65791			23	9.03183	0.000119529	0.197982		0.198077
effects	-1.95145	0.951659		-2.05	0.04	-3.9029			24	9.03183	0.000119529	0.197982		0.198077
burden	0.0048023	0.560572		0.01	0.993	-1.093899 1.103503			25	9.03183	0.000119529	0.197982		0.198077
PCS2	0.391075	0.333877		1.17	0.241	-.2633115 1.045462			26	9.03183	0.000119529	0.197982		0.198077
MCS2	-0.0191562	0.394849		-0.05	0.961	-.7930457 .7547334			27	9.03183	0.000119529	0.197982		0.198077
symptom2	0.240312	0.0688247		3.49	0	.1054176 .3752054			28	9.03183	0.000119529	0.197982		0.198077
effect2	0.156759	0.0653913		2.4	0.017	.0285946 .2849238			29	9.03183	0.000119529	0.197982		0.198077
burd2	0.0123911	0.0436202		0.28	0.776	-.0731029 .0978851			30	9.03183	0.000119529	0.197982		0.198077
age	-0.145413	0.209613		-0.69	0.488	-.5562468 .2654213			31	9.03183	0.000119529	0.197982		0.198077
sex	-0.0837059	0.397118		-0.21	0.833	-.8620421 .6946303			32	9.03183	0.000119529	0.197982		0.198077
_cons	9.03183	12.1143		0.75	0.456	-14.71184 32.77551			33	9.03183	0.000119529	0.197982		0.198077
									34	9.03183	0.000119529	0.197982		0.198077
C1_phi	22.3114	5.51432				13.74514 36.21624			35	9.03183	0.000119529	0.197982		0.198077
									36	9.03183	0.000119529	0.197982		0.198077
									37	9.03183	0.000119529	0.197982		0.198077
									38	9.03183	0.000119529	0.197982		0.198077
									39	9.03183	0.000119529	0.197982		0.198077
									40	9.03183	0.000119529	0.197982		0.198077
									41	9.03183	0.000119529	0.197982		0.198077
									42	9.03183	0.000119529	0.197982		0.198077
									43	9.03183	0.000119529	0.197982		0.198077
									44	9.03183	0.000119529	0.197982		0.198077
									45	9.03183	0.000119529	0.197982		0.198077
									46	9.03183	0.000119529	0.197982		0.198077
									47	9.03183	0.000119529	0.197982		0.198077
									48	9.03183	0.000119529	0.197982		0.198077
									49	9.03183	0.000119529	0.197982		0.198077
									50	9.03183	0.000119529	0.197982		0.198077
									51	9.03183	0.000119529	0.197982		0.198077
									52	9.03183	0.000119529	0.197982		0.198077
									53	9.03183	0.000119529	0.197982		0.198077
									54	9.03183	0.000119529	0.197982		0.198077
									55	9.03183	0.000119529	0.197982		0.198077
									56	9.03183	0.000119529	0.197982		0.198077
									57	9.03183	0.000119529	0.197982		0.198077
									58	9.03183	0.000119529	0.197982		0.198077
									59	9.03183	0.000119529	0.197982		0.198077
									60	9.03183	0.000119529	0.197982		0.198077
									61	9.03183	0.000119529	0.197982		0.198077
									62	9.03183	0.000119529	0.197982		0.198077
									63	9.03183	0.000119529	0.197982		0.198077
									64	9.03183	0.000119529	0.197982		0.198077
									65	9.03183	0.000119529	0.197982		0.198077
									66	9.03183	0.000119529	0.197982		0.198077
									67	9.03183	0.000119529	0.197982		0.198077
									68	9.03183	0.000119529	0.197982		0.198077
									69	9.03183	0.000119529	0.197982		0.198077
									70	9.03183	0.000119529	0.197982		0.198077
									71	9.03183	0.000119529	0.197982		0.198077
									72	9.03183	0.000119529	0.197982		0.198077
									73	9.03183	0.000119529	0.197982		0.198077
									74	9.03183	0.000119529	0.197982		0.198077
									75	9.03183	0.000119529	0.197982		0.198077
									76	9.03183	0.000119529	0.197982		0.198077
									77	9.03183	0.000119529	0.197982		0.198077
									78	9.03183	0.000119529	0.197982		0.198077
									79	9.03183	0.000119529	0.197982		0.198077
									80	9.03183	0.000119529	0.197982		0.198077
									81	9.03183	0.000119529	0.197982		0.198077
									82	9.03183	0.000119529	0.197982		0.198077
									83	9.03183	0.000119529	0.197982		0.198077
									84	9.03183	0.000119529	0.197982		0.198077
									85	9.03183	0.000119529	0.197982		0.198077
									86	9.03183	0.000119529	0.197982		0.198077
									87	9.03183	0.000119529	0.197982		0.198077
									88	9.03183	0.000119529	0.197982		0.198077
									89	9.03183	0.000119529	0.197982		0.198077
									90	9.03183	0.000119529	0.197982		0.198077
									91	9.03183	0.000119529	0.197982		0.198077
									92	9.03183	0.000119529	0.197982		0.198077
									93	9.03183	0.000119529	0.197982		0.198077
									94	9.03183	0.000119529	0.197982		0.198077
									95	9.03183	0.000119529	0.197982		0.198077
									96	9.03183	0.000119529	0.197982		0.198077
									97	9.03183	0.000119529	0.197982		0.198077
									98	9.03183	0.000119529	0.197982		0.198077
									99	9.03183	0.000119529	0.197982		0.198077
									100	9.03183	0.000119529	0.197982		0.198077

## Sheet: Spain-ALDVMM
EQ5D	Coef.	Std. Err.	z	P>z	[95% Conf.	Interval]			id	a	temp1	a1	b1	tmptop1	tmpbot1	indx1	tmptop1	tmpbot1	E1		EQ5D
									1		0.935062	-0.0944986	-7.12962	#NAME?	-0.462357	#NAME?	#NAME?	#NAME?	#NAME?		#NAME?
PCS	0.103727	0.0233714	4.44	0	0.05792	0.149534			2		-0.114423	4.61421	-2.42091	#NAME?	-0.992257	#NAME?	#NAME?	#NAME?	#NAME?		#NAME?
MCS	0.122689	0.0211194	5.81	0	0.0812956	0.164082			3		-0.114423	4.61421	-2.42091	#NAME?	-0.992257	#NAME?	#NAME?	#NAME?	#NAME?		#NAME?
KDCS	0.0346039	0.0133167	2.6	0.009	0.0085037	0.0607041			4		-0.114423	4.61421	-2.42091	#NAME?	-0.992257	#NAME?	#NAME?	#NAME?	#NAME?		#NAME?
age	-0.0411894	0.0136924	-3.01	0.003	-0.0680259	-0.0143528			5		-0.114423	4.61421	-2.42091	#NAME?	-0.992257	#NAME?	#NAME?	#NAME?	#NAME?		#NAME?
sex	-0.0593799	0.0348547	-1.7	0.088	-0.127694	0.008934			6		-0.114423	4.61421	-2.42091	#NAME?	-0.992257	#NAME?	#NAME?	#NAME?	#NAME?		#NAME?
_cons	-0.114423	0.161518	-0.71	0.479	-0.430993	0.202146			7		-0.114423	4.61421	-2.42091	#NAME?	-0.992257	#NAME?	#NAME?	#NAME?	#NAME?		#NAME?
									8		-0.114423	4.61421	-2.42091	#NAME?	-0.992257	#NAME?	#NAME?	#NAME?	#NAME?		#NAME?
/lns_1	-1.50111	0.0586993	-25.57	0	-1.61616	-1.38607			9		-0.114423	4.61421	-2.42091	#NAME?	-0.992257	#NAME?	#NAME?	#NAME?	#NAME?		#NAME?
									10		-0.114423	4.61421	-2.42091	#NAME?	-0.992257	#NAME?	#NAME?	#NAME?	#NAME?		#NAME?
sigma1	0.222882	0.013083			0.19866	0.250057			11		-0.114423	4.61421	-2.42091	#NAME?	-0.992257	#NAME?	#NAME?	#NAME?	#NAME?		#NAME?
									12		-0.114423	4.61421	-2.42091	#NAME?	-0.992257	#NAME?	#NAME?	#NAME?	#NAME?		#NAME?
									13		-0.114423	4.61421	-2.42091	#NAME?	-0.992257	#NAME?	#NAME?	#NAME?	#NAME?		#NAME?
									14		-0.114423	4.61421	-2.42091	#NAME?	-0.992257	#NAME?	#NAME?	#NAME?	#NAME?		#NAME?
									15		-0.114423	4.61421	-2.42091	#NAME?	-0.992257	#NAME?	#NAME?	#NAME?	#NAME?		#NAME?
									16		-0.114423	4.61421	-2.42091	#NAME?	-0.992257	#NAME?	#NAME?	#NAME?	#NAME?		#NAME?
									17		-0.114423	4.61421	-2.42091	#NAME?	-0.992257	#NAME?	#NAME?	#NAME?	#NAME?		#NAME?
									18		-0.114423	4.61421	-2.42091	#NAME?	-0.992257	#NAME?	#NAME?	#NAME?	#NAME?		#NAME?
									19		-0.114423	4.61421	-2.42091	#NAME?	-0.992257	#NAME?	#NAME?	#NAME?	#NAME?		#NAME?
									20		-0.114423	4.61421	-2.42091	#NAME?	-0.992257	#NAME?	#NAME?	#NAME?	#NAME?		#NAME?
									21		-0.114423	4.61421	-2.42091	#NAME?	-0.992257	#NAME?	#NAME?	#NAME?	#NAME?		#NAME?
									22		-0.114423	4.61421	-2.42091	#NAME?	-0.992257	#NAME?	#NAME?	#NAME?	#NAME?		#NAME?
									23		-0.114423	4.61421	-2.42091	#NAME?	-0.992257	#NAME?	#NAME?	#NAME?	#NAME?		#NAME?
									24		-0.114423	4.61421	-2.42091	#NAME?	-0.992257	#NAME?	#NAME?	#NAME?	#NAME?		#NAME?
									25		-0.114423	4.61421	-2.42091	#NAME?	-0.992257	#NAME?	#NAME?	#NAME?	#NAME?		#NAME?
									26		-0.114423	4.61421	-2.42091	#NAME?	-0.992257	#NAME?	#NAME?	#NAME?	#NAME?		#NAME?
									27		-0.114423	4.61421	-2.42091	#NAME?	-0.992257	#NAME?	#NAME?	#NAME?	#NAME?		#NAME?
									28		-0.114423	4.61421	-2.42091	#NAME?	-0.992257	#NAME?	#NAME?	#NAME?	#NAME?		#NAME?
									29		-0.114423	4.61421	-2.42091	#NAME?	-0.992257	#NAME?	#NAME?	#NAME?	#NAME?		#NAME?
									30		-0.114423	4.61421	-2.42091	#NAME?	-0.992257	#NAME?	#NAME?	#NAME?	#NAME?		#NAME?
									31		-0.114423	4.61421	-2.42091	#NAME?	-0.992257	#NAME?	#NAME?	#NAME?	#NAME?		#NAME?
									32		-0.114423	4.61421	-2.42091	#NAME?	-0.992257	#NAME?	#NAME?	#NAME?	#NAME?		#NAME?
									33		-0.114423	4.61421	-2.42091	#NAME?	-0.992257	#NAME?	#NAME?	#NAME?	#NAME?		#NAME?
									34		-0.114423	4.61421	-2.42091	#NAME?	-0.992257	#NAME?	#NAME?	#NAME?	#NAME?		#NAME?
									35		-0.114423	4.61421	-2.42091	#NAME?	-0.992257	#NAME?	#NAME?	#NAME?	#NAME?		#NAME?
									36		-0.114423	4.61421	-2.42091	#NAME?	-0.992257	#NAME?	#NAME?	#NAME?	#NAME?		#NAME?
									37		-0.114423	4.61421	-2.42091	#NAME?	-0.992257	#NAME?	#NAME?	#NAME?	#NAME?		#NAME?
									38		-0.114423	4.61421	-2.42091	#NAME?	-0.992257	#NAME?	#NAME?	#NAME?	#NAME?		#NAME?
									39		-0.114423	4.61421	-2.42091	#NAME?	-0.992257	#NAME?	#NAME?	#NAME?	#NAME?		#NAME?
									40		-0.114423	4.61421	-2.42091	#NAME?	-0.992257	#NAME?	#NAME?	#NAME?	#NAME?		#NAME?
									41		-0.114423	4.61421	-2.42091	#NAME?	-0.992257	#NAME?	#NAME?	#NAME?	#NAME?		#NAME?
									42		-0.114423	4.61421	-2.42091	#NAME?	-0.992257	#NAME?	#NAME?	#NAME?	#NAME?		#NAME?
									43		-0.114423	4.61421	-2.42091	#NAME?	-0.992257	#NAME?	#NAME?	#NAME?	#NAME?		#NAME?
									44		-0.114423	4.61421	-2.42091	#NAME?	-0.992257	#NAME?	#NAME?	#NAME?	#NAME?		#NAME?
									45		-0.114423	4.61421	-2.42091	#NAME?	-0.992257	#NAME?	#NAME?	#NAME?	#NAME?		#NAME?
									46		-0.114423	4.61421	-2.42091	#NAME?	-0.992257	#NAME?	#NAME?	#NAME?	#NAME?		#NAME?
									47		-0.114423	4.61421	-2.42091	#NAME?	-0.992257	#NAME?	#NAME?	#NAME?	#NAME?		#NAME?
									48		-0.114423	4.61421	-2.42091	#NAME?	-0.992257	#NAME?	#NAME?	#NAME?	#NAME?		#NAME?
									49		-0.114423	4.61421	-2.42091	#NAME?	-0.992257	#NAME?	#NAME?	#NAME?	#NAME?		#NAME?
									50		-0.114423	4.61421	-2.42091	#NAME?	-0.992257	#NAME?	#NAME?	#NAME?	#NAME?		#NAME?
									51		-0.114423	4.61421	-2.42091	#NAME?	-0.992257	#NAME?	#NAME?	#NAME?	#NAME?		#NAME?
									52		-0.114423	4.61421	-2.42091	#NAME?	-0.992257	#NAME?	#NAME?	#NAME?	#NAME?		#NAME?
									53		-0.114423	4.61421	-2.42091	#NAME?	-0.992257	#NAME?	#NAME?	#NAME?	#NAME?		#NAME?
									54		-0.114423	4.61421	-2.42091	#NAME?	-0.992257	#NAME?	#NAME?	#NAME?	#NAME?		#NAME?
									55		-0.114423	4.61421	-2.42091	#NAME?	-0.992257	#NAME?	#NAME?	#NAME?	#NAME?		#NAME?
									56		-0.114423	4.61421	-2.42091	#NAME?	-0.992257	#NAME?	#NAME?	#NAME?	#NAME?		#NAME?
									57		-0.114423	4.61421	-2.42091	#NAME?	-0.992257	#NAME?	#NAME?	#NAME?	#NAME?		#NAME?
									58		-0.114423	4.61421	-2.42091	#NAME?	-0.992257	#NAME?	#NAME?	#NAME?	#NAME?		#NAME?
									59		-0.114423	4.61421	-2.42091	#NAME?	-0.992257	#NAME?	#NAME?	#NAME?	#NAME?		#NAME?
									60		-0.114423	4.61421	-2.42091	#NAME?	-0.992257	#NAME?	#NAME?	#NAME?	#NAME?		#NAME?
									61		-0.114423	4.61421	-2.42091	#NAME?	-0.992257	#NAME?	#NAME?	#NAME?	#NAME?		#NAME?
									62		-0.114423	4.61421	-2.42091	#NAME?	-0.992257	#NAME?	#NAME?	#NAME?	#NAME?		#NAME?
									63		-0.114423	4.61421	-2.42091	#NAME?	-0.992257	#NAME?	#NAME?	#NAME?	#NAME?		#NAME?
									64		-0.114423	4.61421	-2.42091	#NAME?	-0.992257	#NAME?	#NAME?	#NAME?	#NAME?		#NAME?
									65		-0.114423	4.61421	-2.42091	#NAME?	-0.992257	#NAME?	#NAME?	#NAME?	#NAME?		#NAME?
									66		-0.114423	4.61421	-2.42091	#NAME?	-0.992257	#NAME?	#NAME?	#NAME?	#NAME?		#NAME?
									67		-0.114423	4.61421	-2.42091	#NAME?	-0.992257	#NAME?	#NAME?	#NAME?	#NAME?		#NAME?
									68		-0.114423	4.61421	-2.42091	#NAME?	-0.992257	#NAME?	#NAME?	#NAME?	#NAME?		#NAME?
									69		-0.114423	4.61421	-2.42091	#NAME?	-0.992257	#NAME?	#NAME?	#NAME?	#NAME?		#NAME?
									70		-0.114423	4.61421	-2.42091	#NAME?	-0.992257	#NAME?	#NAME?	#NAME?	#NAME?		#NAME?
									71		-0.114423	4.61421	-2.42091	#NAME?	-0.992257	#NAME?	#NAME?	#NAME?	#NAME?		#NAME?
									72		-0.114423	4.61421	-2.42091	#NAME?	-0.992257	#NAME?	#NAME?	#NAME?	#NAME?		#NAME?
									73		-0.114423	4.61421	-2.42091	#NAME?	-0.992257	#NAME?	#NAME?	#NAME?	#NAME?		#NAME?
									74		-0.114423	4.61421	-2.42091	#NAME?	-0.992257	#NAME?	#NAME?	#NAME?	#NAME?		#NAME?
									75		-0.114423	4.61421	-2.42091	#NAME?	-0.992257	#NAME?	#NAME?	#NAME?	#NAME?		#NAME?
									76		-0.114423	4.61421	-2.42091	#NAME?	-0.992257	#NAME?	#NAME?	#NAME?	#NAME?		#NAME?
									77		-0.114423	4.61421	-2.42091	#NAME?	-0.992257	#NAME?	#NAME?	#NAME?	#NAME?		#NAME?
									78		-0.114423	4.61421	-2.42091	#NAME?	-0.992257	#NAME?	#NAME?	#NAME?	#NAME?		#NAME?
									79		-0.114423	4.61421	-2.42091	#NAME?	-0.992257	#NAME?	#NAME?	#NAME?	#NAME?		#NAME?
									80		-0.114423	4.61421	-2.42091	#NAME?	-0.992257	#NAME?	#NAME?	#NAME?	#NAME?		#NAME?
									81		-0.114423	4.61421	-2.42091	#NAME?	-0.992257	#NAME?	#NAME?	#NAME?	#NAME?		#NAME?
									82		-0.114423	4.61421	-2.42091	#NAME?	-0.992257	#NAME?	#NAME?	#NAME?	#NAME?		#NAME?
									83		-0.114423	4.61421	-2.42091	#NAME?	-0.992257	#NAME?	#NAME?	#NAME?	#NAME?		#NAME?
									84		-0.114423	4.61421	-2.42091	#NAME?	-0.992257	#NAME?	#NAME?	#NAME?	#NAME?		#NAME?
									85		-0.114423	4.61421	-2.42091	#NAME?	-0.992257	#NAME?	#NAME?	#NAME?	#NAME?		#NAME?
									86		-0.114423	4.61421	-2.42091	#NAME?	-0.992257	#NAME?	#NAME?	#NAME?	#NAME?		#NAME?
									87		-0.114423	4.61421	-2.42091	#NAME?	-0.992257	#NAME?	#NAME?	#NAME?	#NAME?		#NAME?
									88		-0.114423	4.61421	-2.42091	#NAME?	-0.992257	#NAME?	#NAME?	#NAME?	#NAME?		#NAME?
									89		-0.114423	4.61421	-2.42091	#NAME?	-0.992257	#NAME?	#NAME?	#NAME?	#NAME?		#NAME?
									90		-0.114423	4.61421	-2.42091	#NAME?	-0.992257	#NAME?	#NAME?	#NAME?	#NAME?		#NAME?
									91		-0.114423	4.61421	-2.42091	#NAME?	-0.992257	#NAME?	#NAME?	#NAME?	#NAME?		#NAME?
									92		-0.114423	4.61421	-2.42091	#NAME?	-0.992257	#NAME?	#NAME?	#NAME?	#NAME?		#NAME?
									93		-0.114423	4.61421	-2.42091	#NAME?	-0.992257	#NAME?	#NAME?	#NAME?	#NAME?		#NAME?
									94		-0.114423	4.61421	-2.42091	#NAME?	-0.992257	#NAME?	#NAME?	#NAME?	#NAME?		#NAME?
									95		-0.114423	4.61421	-2.42091	#NAME?	-0.992257	#NAME?	#NAME?	#NAME?	#NAME?		#NAME?
									96		-0.114423	4.61421	-2.42091	#NAME?	-0.992257	#NAME?	#NAME?	#NAME?	#NAME?		#NAME?
									97		-0.114423	4.61421	-2.42091	#NAME?	-0.992257	#NAME?	#NAME?	#NAME?	#NAME?		#NAME?
									98		-0.114423	4.61421	-2.42091	#NAME?	-0.992257	#NAME?	#NAME?	#NAME?	#NAME?		#NAME?
									99		-0.114423	4.61421	-2.42091	#NAME?	-0.992257	#NAME?	#NAME?	#NAME?	#NAME?		#NAME?
									100		-0.114423	4.61421	-2.42091	#NAME?	-0.992257	#NAME?	#NAME?	#NAME?	#NAME?		#NAME?

## Sheet: Singapore-ALDVMM
EQ5D	Coef.	Std. Err.	z	P>z	[95% Conf.	Interval]			id	a	temp1	a1	b1	tmptop1	tmpbot1	indx1	tmptop1	tmpbot1	E1		EQ5D
									1		1.46095	-1.3837	-6.33596	#NAME?	-0.0832255	#NAME?	#NAME?	#NAME?	#NAME?		#NAME?
PCS	0.309814	0.0392489	7.89	0	0.232887	0.38674			2		-0.845027	4.59212	-0.360141	#NAME?	-0.640627	#NAME?	#NAME?	#NAME?	#NAME?		#NAME?
MCS	0.0900794	0.0341593	2.64	0.008	0.0231285	0.15703			3		-0.845027	4.59212	-0.360141	#NAME?	-0.640627	#NAME?	#NAME?	#NAME?	#NAME?		#NAME?
symptoms	0.0203665	0.0290629	0.7	0.483	-0.0365958	0.0773287			4		-0.845027	4.59212	-0.360141	#NAME?	-0.640627	#NAME?	#NAME?	#NAME?	#NAME?		#NAME?
effects	0.0285776	0.0227429	1.26	0.209	-0.0159977	0.0731529			5		-0.845027	4.59212	-0.360141	#NAME?	-0.640627	#NAME?	#NAME?	#NAME?	#NAME?		#NAME?
burden	-0.0189144	0.0114018	-1.66	0.097	-0.0412616	0.0034328			6		-0.845027	4.59212	-0.360141	#NAME?	-0.640627	#NAME?	#NAME?	#NAME?	#NAME?		#NAME?
age	-0.0606021	0.0295251	-2.05	0.04	-0.11847	-0.0027339			7		-0.845027	4.59212	-0.360141	#NAME?	-0.640627	#NAME?	#NAME?	#NAME?	#NAME?		#NAME?
sex	-0.0864891	0.0644986	-1.34	0.18	-0.212904	0.0399259			8		-0.845027	4.59212	-0.360141	#NAME?	-0.640627	#NAME?	#NAME?	#NAME?	#NAME?		#NAME?
_cons	-0.845027	0.273506	-3.09	0.002	-1.38109	-0.308965			9		-0.845027	4.59212	-0.360141	#NAME?	-0.640627	#NAME?	#NAME?	#NAME?	#NAME?		#NAME?
									10		-0.845027	4.59212	-0.360141	#NAME?	-0.640627	#NAME?	#NAME?	#NAME?	#NAME?		#NAME?
/lns_1	-0.952217	0.0656247	-14.51	0	-1.08084	-0.823595			11		-0.845027	4.59212	-0.360141	#NAME?	-0.640627	#NAME?	#NAME?	#NAME?	#NAME?		#NAME?
									12		-0.845027	4.59212	-0.360141	#NAME?	-0.640627	#NAME?	#NAME?	#NAME?	#NAME?		#NAME?
sigma1	0.385885	0.0253235			0.339311	0.438851			13		-0.845027	4.59212	-0.360141	#NAME?	-0.640627	#NAME?	#NAME?	#NAME?	#NAME?		#NAME?
									14		-0.845027	4.59212	-0.360141	#NAME?	-0.640627	#NAME?	#NAME?	#NAME?	#NAME?		#NAME?
									15		-0.845027	4.59212	-0.360141	#NAME?	-0.640627	#NAME?	#NAME?	#NAME?	#NAME?		#NAME?
									16		-0.845027	4.59212	-0.360141	#NAME?	-0.640627	#NAME?	#NAME?	#NAME?	#NAME?		#NAME?
									17		-0.845027	4.59212	-0.360141	#NAME?	-0.640627	#NAME?	#NAME?	#NAME?	#NAME?		#NAME?
									18		-0.845027	4.59212	-0.360141	#NAME?	-0.640627	#NAME?	#NAME?	#NAME?	#NAME?		#NAME?
									19		-0.845027	4.59212	-0.360141	#NAME?	-0.640627	#NAME?	#NAME?	#NAME?	#NAME?		#NAME?
									20		-0.845027	4.59212	-0.360141	#NAME?	-0.640627	#NAME?	#NAME?	#NAME?	#NAME?		#NAME?
									21		-0.845027	4.59212	-0.360141	#NAME?	-0.640627	#NAME?	#NAME?	#NAME?	#NAME?		#NAME?
									22		-0.845027	4.59212	-0.360141	#NAME?	-0.640627	#NAME?	#NAME?	#NAME?	#NAME?		#NAME?
									23		-0.845027	4.59212	-0.360141	#NAME?	-0.640627	#NAME?	#NAME?	#NAME?	#NAME?		#NAME?
									24		-0.845027	4.59212	-0.360141	#NAME?	-0.640627	#NAME?	#NAME?	#NAME?	#NAME?		#NAME?
									25		-0.845027	4.59212	-0.360141	#NAME?	-0.640627	#NAME?	#NAME?	#NAME?	#NAME?		#NAME?
									26		-0.845027	4.59212	-0.360141	#NAME?	-0.640627	#NAME?	#NAME?	#NAME?	#NAME?		#NAME?
									27		-0.845027	4.59212	-0.360141	#NAME?	-0.640627	#NAME?	#NAME?	#NAME?	#NAME?		#NAME?
									28		-0.845027	4.59212	-0.360141	#NAME?	-0.640627	#NAME?	#NAME?	#NAME?	#NAME?		#NAME?
									29		-0.845027	4.59212	-0.360141	#NAME?	-0.640627	#NAME?	#NAME?	#NAME?	#NAME?		#NAME?
									30		-0.845027	4.59212	-0.360141	#NAME?	-0.640627	#NAME?	#NAME?	#NAME?	#NAME?		#NAME?
									31		-0.845027	4.59212	-0.360141	#NAME?	-0.640627	#NAME?	#NAME?	#NAME?	#NAME?		#NAME?
									32		-0.845027	4.59212	-0.360141	#NAME?	-0.640627	#NAME?	#NAME?	#NAME?	#NAME?		#NAME?
									33		-0.845027	4.59212	-0.360141	#NAME?	-0.640627	#NAME?	#NAME?	#NAME?	#NAME?		#NAME?
									34		-0.845027	4.59212	-0.360141	#NAME?	-0.640627	#NAME?	#NAME?	#NAME?	#NAME?		#NAME?
									35		-0.845027	4.59212	-0.360141	#NAME?	-0.640627	#NAME?	#NAME?	#NAME?	#NAME?		#NAME?
									36		-0.845027	4.59212	-0.360141	#NAME?	-0.640627	#NAME?	#NAME?	#NAME?	#NAME?		#NAME?
									37		-0.845027	4.59212	-0.360141	#NAME?	-0.640627	#NAME?	#NAME?	#NAME?	#NAME?		#NAME?
									38		-0.845027	4.59212	-0.360141	#NAME?	-0.640627	#NAME?	#NAME?	#NAME?	#NAME?		#NAME?
									39		-0.845027	4.59212	-0.360141	#NAME?	-0.640627	#NAME?	#NAME?	#NAME?	#NAME?		#NAME?
									40		-0.845027	4.59212	-0.360141	#NAME?	-0.640627	#NAME?	#NAME?	#NAME?	#NAME?		#NAME?
									41		-0.845027	4.59212	-0.360141	#NAME?	-0.640627	#NAME?	#NAME?	#NAME?	#NAME?		#NAME?
									42		-0.845027	4.59212	-0.360141	#NAME?	-0.640627	#NAME?	#NAME?	#NAME?	#NAME?		#NAME?
									43		-0.845027	4.59212	-0.360141	#NAME?	-0.640627	#NAME?	#NAME?	#NAME?	#NAME?		#NAME?
									44		-0.845027	4.59212	-0.360141	#NAME?	-0.640627	#NAME?	#NAME?	#NAME?	#NAME?		#NAME?
									45		-0.845027	4.59212	-0.360141	#NAME?	-0.640627	#NAME?	#NAME?	#NAME?	#NAME?		#NAME?
									46		-0.845027	4.59212	-0.360141	#NAME?	-0.640627	#NAME?	#NAME?	#NAME?	#NAME?		#NAME?
									47		-0.845027	4.59212	-0.360141	#NAME?	-0.640627	#NAME?	#NAME?	#NAME?	#NAME?		#NAME?
									48		-0.845027	4.59212	-0.360141	#NAME?	-0.640627	#NAME?	#NAME?	#NAME?	#NAME?		#NAME?
									49		-0.845027	4.59212	-0.360141	#NAME?	-0.640627	#NAME?	#NAME?	#NAME?	#NAME?		#NAME?
									50		-0.845027	4.59212	-0.360141	#NAME?	-0.640627	#NAME?	#NAME?	#NAME?	#NAME?		#NAME?
									51		-0.845027	4.59212	-0.360141	#NAME?	-0.640627	#NAME?	#NAME?	#NAME?	#NAME?		#NAME?
									52		-0.845027	4.59212	-0.360141	#NAME?	-0.640627	#NAME?	#NAME?	#NAME?	#NAME?		#NAME?
									53		-0.845027	4.59212	-0.360141	#NAME?	-0.640627	#NAME?	#NAME?	#NAME?	#NAME?		#NAME?
									54		-0.845027	4.59212	-0.360141	#NAME?	-0.640627	#NAME?	#NAME?	#NAME?	#NAME?		#NAME?
									55		-0.845027	4.59212	-0.360141	#NAME?	-0.640627	#NAME?	#NAME?	#NAME?	#NAME?		#NAME?
									56		-0.845027	4.59212	-0.360141	#NAME?	-0.640627	#NAME?	#NAME?	#NAME?	#NAME?		#NAME?
									57		-0.845027	4.59212	-0.360141	#NAME?	-0.640627	#NAME?	#NAME?	#NAME?	#NAME?		#NAME?
									58		-0.845027	4.59212	-0.360141	#NAME?	-0.640627	#NAME?	#NAME?	#NAME?	#NAME?		#NAME?
									59		-0.845027	4.59212	-0.360141	#NAME?	-0.640627	#NAME?	#NAME?	#NAME?	#NAME?		#NAME?
									60		-0.845027	4.59212	-0.360141	#NAME?	-0.640627	#NAME?	#NAME?	#NAME?	#NAME?		#NAME?
									61		-0.845027	4.59212	-0.360141	#NAME?	-0.640627	#NAME?	#NAME?	#NAME?	#NAME?		#NAME?
									62		-0.845027	4.59212	-0.360141	#NAME?	-0.640627	#NAME?	#NAME?	#NAME?	#NAME?		#NAME?
									63		-0.845027	4.59212	-0.360141	#NAME?	-0.640627	#NAME?	#NAME?	#NAME?	#NAME?		#NAME?
									64		-0.845027	4.59212	-0.360141	#NAME?	-0.640627	#NAME?	#NAME?	#NAME?	#NAME?		#NAME?
									65		-0.845027	4.59212	-0.360141	#NAME?	-0.640627	#NAME?	#NAME?	#NAME?	#NAME?		#NAME?
									66		-0.845027	4.59212	-0.360141	#NAME?	-0.640627	#NAME?	#NAME?	#NAME?	#NAME?		#NAME?
									67		-0.845027	4.59212	-0.360141	#NAME?	-0.640627	#NAME?	#NAME?	#NAME?	#NAME?		#NAME?
									68		-0.845027	4.59212	-0.360141	#NAME?	-0.640627	#NAME?	#NAME?	#NAME?	#NAME?		#NAME?
									69		-0.845027	4.59212	-0.360141	#NAME?	-0.640627	#NAME?	#NAME?	#NAME?	#NAME?		#NAME?
									70		-0.845027	4.59212	-0.360141	#NAME?	-0.640627	#NAME?	#NAME?	#NAME?	#NAME?		#NAME?
									71		-0.845027	4.59212	-0.360141	#NAME?	-0.640627	#NAME?	#NAME?	#NAME?	#NAME?		#NAME?
									72		-0.845027	4.59212	-0.360141	#NAME?	-0.640627	#NAME?	#NAME?	#NAME?	#NAME?		#NAME?
									73		-0.845027	4.59212	-0.360141	#NAME?	-0.640627	#NAME?	#NAME?	#NAME?	#NAME?		#NAME?
									74		-0.845027	4.59212	-0.360141	#NAME?	-0.640627	#NAME?	#NAME?	#NAME?	#NAME?		#NAME?
									75		-0.845027	4.59212	-0.360141	#NAME?	-0.640627	#NAME?	#NAME?	#NAME?	#NAME?		#NAME?
									76		-0.845027	4.59212	-0.360141	#NAME?	-0.640627	#NAME?	#NAME?	#NAME?	#NAME?		#NAME?
									77		-0.845027	4.59212	-0.360141	#NAME?	-0.640627	#NAME?	#NAME?	#NAME?	#NAME?		#NAME?
									78		-0.845027	4.59212	-0.360141	#NAME?	-0.640627	#NAME?	#NAME?	#NAME?	#NAME?		#NAME?
									79		-0.845027	4.59212	-0.360141	#NAME?	-0.640627	#NAME?	#NAME?	#NAME?	#NAME?		#NAME?
									80		-0.845027	4.59212	-0.360141	#NAME?	-0.640627	#NAME?	#NAME?	#NAME?	#NAME?		#NAME?
									81		-0.845027	4.59212	-0.360141	#NAME?	-0.640627	#NAME?	#NAME?	#NAME?	#NAME?		#NAME?
									82		-0.845027	4.59212	-0.360141	#NAME?	-0.640627	#NAME?	#NAME?	#NAME?	#NAME?		#NAME?
									83		-0.845027	4.59212	-0.360141	#NAME?	-0.640627	#NAME?	#NAME?	#NAME?	#NAME?		#NAME?
									84		-0.845027	4.59212	-0.360141	#NAME?	-0.640627	#NAME?	#NAME?	#NAME?	#NAME?		#NAME?
									85		-0.845027	4.59212	-0.360141	#NAME?	-0.640627	#NAME?	#NAME?	#NAME?	#NAME?		#NAME?
									86		-0.845027	4.59212	-0.360141	#NAME?	-0.640627	#NAME?	#NAME?	#NAME?	#NAME?		#NAME?
									87		-0.845027	4.59212	-0.360141	#NAME?	-0.640627	#NAME?	#NAME?	#NAME?	#NAME?		#NAME?
									88		-0.845027	4.59212	-0.360141	#NAME?	-0.640627	#NAME?	#NAME?	#NAME?	#NAME?		#NAME?
									89		-0.845027	4.59212	-0.360141	#NAME?	-0.640627	#NAME?	#NAME?	#NAME?	#NAME?		#NAME?
									90		-0.845027	4.59212	-0.360141	#NAME?	-0.640627	#NAME?	#NAME?	#NAME?	#NAME?		#NAME?
									91		-0.845027	4.59212	-0.360141	#NAME?	-0.640627	#NAME?	#NAME?	#NAME?	#NAME?		#NAME?
									92		-0.845027	4.59212	-0.360141	#NAME?	-0.640627	#NAME?	#NAME?	#NAME?	#NAME?		#NAME?
									93		-0.845027	4.59212	-0.360141	#NAME?	-0.640627	#NAME?	#NAME?	#NAME?	#NAME?		#NAME?
									94		-0.845027	4.59212	-0.360141	#NAME?	-0.640627	#NAME?	#NAME?	#NAME?	#NAME?		#NAME?
									95		-0.845027	4.59212	-0.360141	#NAME?	-0.640627	#NAME?	#NAME?	#NAME?	#NAME?		#NAME?
									96		-0.845027	4.59212	-0.360141	#NAME?	-0.640627	#NAME?	#NAME?	#NAME?	#NAME?		#NAME?
									97		-0.845027	4.59212	-0.360141	#NAME?	-0.640627	#NAME?	#NAME?	#NAME?	#NAME?		#NAME?
									98		-0.845027	4.59212	-0.360141	#NAME?	-0.640627	#NAME?	#NAME?	#NAME?	#NAME?		#NAME?
									99		-0.845027	4.59212	-0.360141	#NAME?	-0.640627	#NAME?	#NAME?	#NAME?	#NAME?		#NAME?
									100		-0.845027	4.59212	-0.360141	#NAME?	-0.640627	#NAME?	#NAME?	#NAME?	#NAME?		#NAME?

## Sheet: UK value set-ALDVMM
EQ5D	Coef.	Std. Err.	z	P>z	[95% Conf.	Interval]			id	a	probC1	probC2	temp1	temp2	a1	b1	a2	b2	tmptop1	tmpbot1	tmptop2	tmpbot2	indx1	tmptop1	tmpbot1	indx2	tmptop2	tmpbot2	E1	E2		EQ5D
									1	0.0301501	0.0292677	0.970732	0.543038	0.927629	2.03018	-5.93646	-0.172081	-14.2282	#NAME?	-0.978831	#NAME?	-0.431687	#NAME?	#NAME?	#NAME?	#NAME?	#NAME?	#NAME?	#NAME?	#NAME?		#NAME?
Comp_1									2	0.0715367	0.0667609	0.933239	0.547491	0.838777	2.00554	-5.9611	0.695223	-13.3609	#NAME?	-0.977547	#NAME?	-0.756542	#NAME?	#NAME?	#NAME?	#NAME?	#NAME?	#NAME?	#NAME?	#NAME?		#NAME?
PCS	-0.0060174	0.004379	-1.37	0.169	-0.0146002	0.0025654			3	0.0715367	0.0667609	0.933239	0.547491	0.838777	2.00554	-5.9611	0.695223	-13.3609	#NAME?	-0.977547	#NAME?	-0.756542	#NAME?	#NAME?	#NAME?	#NAME?	#NAME?	#NAME?	#NAME?	#NAME?		#NAME?
MCS	-0.0001541	0.0040514	-0.04	0.97	-0.0080948	0.0077865			4	0.0715367	0.0667609	0.933239	0.547491	0.838777	2.00554	-5.9611	0.695223	-13.3609	#NAME?	-0.977547	#NAME?	-0.756542	#NAME?	#NAME?	#NAME?	#NAME?	#NAME?	#NAME?	#NAME?	#NAME?		#NAME?
symptoms	0.002601	0.0023066	1.13	0.259	-0.0019198	0.0071219			5	0.0715367	0.0667609	0.933239	0.547491	0.838777	2.00554	-5.9611	0.695223	-13.3609	#NAME?	-0.977547	#NAME?	-0.756542	#NAME?	#NAME?	#NAME?	#NAME?	#NAME?	#NAME?	#NAME?	#NAME?		#NAME?
effects	-0.0014661	0.0019436	-0.75	0.451	-0.0052754	0.0023432			6	0.0715367	0.0667609	0.933239	0.547491	0.838777	2.00554	-5.9611	0.695223	-13.3609	#NAME?	-0.977547	#NAME?	-0.756542	#NAME?	#NAME?	#NAME?	#NAME?	#NAME?	#NAME?	#NAME?	#NAME?		#NAME?
burden	-0.0002614	0.0015786	-0.17	0.868	-0.0033553	0.0028325			7	0.0715367	0.0667609	0.933239	0.547491	0.838777	2.00554	-5.9611	0.695223	-13.3609	#NAME?	-0.977547	#NAME?	-0.756542	#NAME?	#NAME?	#NAME?	#NAME?	#NAME?	#NAME?	#NAME?	#NAME?		#NAME?
PCS2	-0.0008767	0.0002593	-3.38	0.001	-0.0013849	-0.0003685			8	0.0715367	0.0667609	0.933239	0.547491	0.838777	2.00554	-5.9611	0.695223	-13.3609	#NAME?	-0.977547	#NAME?	-0.756542	#NAME?	#NAME?	#NAME?	#NAME?	#NAME?	#NAME?	#NAME?	#NAME?		#NAME?
MCS2	3.35e-05	0.0001889	0.18	0.859	-0.0003367	0.0004037			9	0.0715367	0.0667609	0.933239	0.547491	0.838777	2.00554	-5.9611	0.695223	-13.3609	#NAME?	-0.977547	#NAME?	-0.756542	#NAME?	#NAME?	#NAME?	#NAME?	#NAME?	#NAME?	#NAME?	#NAME?		#NAME?
symptom2	-0.0001408	5.19e-05	-2.71	0.007	-0.0002425	-3.91e-05			10	0.0715367	0.0667609	0.933239	0.547491	0.838777	2.00554	-5.9611	0.695223	-13.3609	#NAME?	-0.977547	#NAME?	-0.756542	#NAME?	#NAME?	#NAME?	#NAME?	#NAME?	#NAME?	#NAME?	#NAME?		#NAME?
effect2	6.68e-05	4.45e-05	1.5	0.133	-2.04e-05	0.000154			11	0.0715367	0.0667609	0.933239	0.547491	0.838777	2.00554	-5.9611	0.695223	-13.3609	#NAME?	-0.977547	#NAME?	-0.756542	#NAME?	#NAME?	#NAME?	#NAME?	#NAME?	#NAME?	#NAME?	#NAME?		#NAME?
burd2	-9.61e-05	3.25e-05	-2.96	0.003	-0.0001598	-3.24e-05			12	0.0715367	0.0667609	0.933239	0.547491	0.838777	2.00554	-5.9611	0.695223	-13.3609	#NAME?	-0.977547	#NAME?	-0.756542	#NAME?	#NAME?	#NAME?	#NAME?	#NAME?	#NAME?	#NAME?	#NAME?		#NAME?
PCSMCS	-8.4e-05	0.0002949	-0.28	0.776	-0.0006619	0.000494			13	0.0715367	0.0667609	0.933239	0.547491	0.838777	2.00554	-5.9611	0.695223	-13.3609	#NAME?	-0.977547	#NAME?	-0.756542	#NAME?	#NAME?	#NAME?	#NAME?	#NAME?	#NAME?	#NAME?	#NAME?		#NAME?
PCSsym	0.0004895	0.000175	2.8	0.005	0.0001465	0.0008326			14	0.0715367	0.0667609	0.933239	0.547491	0.838777	2.00554	-5.9611	0.695223	-13.3609	#NAME?	-0.977547	#NAME?	-0.756542	#NAME?	#NAME?	#NAME?	#NAME?	#NAME?	#NAME?	#NAME?	#NAME?		#NAME?
PCSeff	-0.0002842	0.0001316	-2.16	0.031	-0.000542	-2.63e-05			15	0.0715367	0.0667609	0.933239	0.547491	0.838777	2.00554	-5.9611	0.695223	-13.3609	#NAME?	-0.977547	#NAME?	-0.756542	#NAME?	#NAME?	#NAME?	#NAME?	#NAME?	#NAME?	#NAME?	#NAME?		#NAME?
PCSbur	-0.0001409	0.0001147	-1.23	0.219	-0.0003657	8.39e-05			16	0.0715367	0.0667609	0.933239	0.547491	0.838777	2.00554	-5.9611	0.695223	-13.3609	#NAME?	-0.977547	#NAME?	-0.756542	#NAME?	#NAME?	#NAME?	#NAME?	#NAME?	#NAME?	#NAME?	#NAME?		#NAME?
MCSsym	0.0002079	0.0001126	1.85	0.065	-1.27e-05	0.0004286			17	0.0715367	0.0667609	0.933239	0.547491	0.838777	2.00554	-5.9611	0.695223	-13.3609	#NAME?	-0.977547	#NAME?	-0.756542	#NAME?	#NAME?	#NAME?	#NAME?	#NAME?	#NAME?	#NAME?	#NAME?		#NAME?
MCSeff	-0.0003023	0.0001208	-2.5	0.012	-0.0005389	-6.56e-05			18	0.0715367	0.0667609	0.933239	0.547491	0.838777	2.00554	-5.9611	0.695223	-13.3609	#NAME?	-0.977547	#NAME?	-0.756542	#NAME?	#NAME?	#NAME?	#NAME?	#NAME?	#NAME?	#NAME?	#NAME?		#NAME?
MCSbur	0.0001031	0.0001108	0.93	0.352	-0.000114	0.0003203			19	0.0715367	0.0667609	0.933239	0.547491	0.838777	2.00554	-5.9611	0.695223	-13.3609	#NAME?	-0.977547	#NAME?	-0.756542	#NAME?	#NAME?	#NAME?	#NAME?	#NAME?	#NAME?	#NAME?	#NAME?		#NAME?
symeff	-1.62e-05	5.16e-05	-0.31	0.753	-0.0001174	8.5e-05			20	0.0715367	0.0667609	0.933239	0.547491	0.838777	2.00554	-5.9611	0.695223	-13.3609	#NAME?	-0.977547	#NAME?	-0.756542	#NAME?	#NAME?	#NAME?	#NAME?	#NAME?	#NAME?	#NAME?	#NAME?		#NAME?
symbur	8.63e-05	5.17e-05	1.67	0.095	-1.5e-05	0.0001876			21	0.0715367	0.0667609	0.933239	0.547491	0.838777	2.00554	-5.9611	0.695223	-13.3609	#NAME?	-0.977547	#NAME?	-0.756542	#NAME?	#NAME?	#NAME?	#NAME?	#NAME?	#NAME?	#NAME?	#NAME?		#NAME?
effbur	1.53e-05	4.62e-05	0.33	0.74	-7.51e-05	0.0001058			22	0.0715367	0.0667609	0.933239	0.547491	0.838777	2.00554	-5.9611	0.695223	-13.3609	#NAME?	-0.977547	#NAME?	-0.756542	#NAME?	#NAME?	#NAME?	#NAME?	#NAME?	#NAME?	#NAME?	#NAME?		#NAME?
age	-0.004835	0.0015942	-3.03	0.002	-0.0079595	-0.0017105			23	0.0715367	0.0667609	0.933239	0.547491	0.838777	2.00554	-5.9611	0.695223	-13.3609	#NAME?	-0.977547	#NAME?	-0.756542	#NAME?	#NAME?	#NAME?	#NAME?	#NAME?	#NAME?	#NAME?	#NAME?		#NAME?
sex	0.0593569	0.0436586	1.36	0.174	-0.0262124	0.144926			24	0.0715367	0.0667609	0.933239	0.547491	0.838777	2.00554	-5.9611	0.695223	-13.3609	#NAME?	-0.977547	#NAME?	-0.756542	#NAME?	#NAME?	#NAME?	#NAME?	#NAME?	#NAME?	#NAME?	#NAME?		#NAME?
_cons	0.547491	0.113595	4.82	0	0.324849	0.770134			25	0.0715367	0.0667609	0.933239	0.547491	0.838777	2.00554	-5.9611	0.695223	-13.3609	#NAME?	-0.977547	#NAME?	-0.756542	#NAME?	#NAME?	#NAME?	#NAME?	#NAME?	#NAME?	#NAME?	#NAME?		#NAME?
									26	0.0715367	0.0667609	0.933239	0.547491	0.838777	2.00554	-5.9611	0.695223	-13.3609	#NAME?	-0.977547	#NAME?	-0.756542	#NAME?	#NAME?	#NAME?	#NAME?	#NAME?	#NAME?	#NAME?	#NAME?		#NAME?
Comp_2									27	0.0715367	0.0667609	0.933239	0.547491	0.838777	2.00554	-5.9611	0.695223	-13.3609	#NAME?	-0.977547	#NAME?	-0.756542	#NAME?	#NAME?	#NAME?	#NAME?	#NAME?	#NAME?	#NAME?	#NAME?		#NAME?
PCS	0.0057655	0.0006003	9.61	0	0.004589	0.006942			28	0.0715367	0.0667609	0.933239	0.547491	0.838777	2.00554	-5.9611	0.695223	-13.3609	#NAME?	-0.977547	#NAME?	-0.756542	#NAME?	#NAME?	#NAME?	#NAME?	#NAME?	#NAME?	#NAME?	#NAME?		#NAME?
MCS	0.0039049	0.000518	7.54	0	0.0028896	0.0049203			29	0.0715367	0.0667609	0.933239	0.547491	0.838777	2.00554	-5.9611	0.695223	-13.3609	#NAME?	-0.977547	#NAME?	-0.756542	#NAME?	#NAME?	#NAME?	#NAME?	#NAME?	#NAME?	#NAME?	#NAME?		#NAME?
symptoms	0.0026907	0.0004255	6.32	0	0.0018567	0.0035248			30	0.0715367	0.0667609	0.933239	0.547491	0.838777	2.00554	-5.9611	0.695223	-13.3609	#NAME?	-0.977547	#NAME?	-0.756542	#NAME?	#NAME?	#NAME?	#NAME?	#NAME?	#NAME?	#NAME?	#NAME?		#NAME?
effects	0.0010982	0.0002869	3.83	0	0.0005358	0.0016605			31	0.0715367	0.0667609	0.933239	0.547491	0.838777	2.00554	-5.9611	0.695223	-13.3609	#NAME?	-0.977547	#NAME?	-0.756542	#NAME?	#NAME?	#NAME?	#NAME?	#NAME?	#NAME?	#NAME?	#NAME?		#NAME?
burden	0.0005713	0.0002045	2.79	0.005	0.0001704	0.0009721			32	0.0715367	0.0667609	0.933239	0.547491	0.838777	2.00554	-5.9611	0.695223	-13.3609	#NAME?	-0.977547	#NAME?	-0.756542	#NAME?	#NAME?	#NAME?	#NAME?	#NAME?	#NAME?	#NAME?	#NAME?		#NAME?
PCS2	4.25e-05	5.31e-05	0.8	0.423	-6.15e-05	0.0001465			33	0.0715367	0.0667609	0.933239	0.547491	0.838777	2.00554	-5.9611	0.695223	-13.3609	#NAME?	-0.977547	#NAME?	-0.756542	#NAME?	#NAME?	#NAME?	#NAME?	#NAME?	#NAME?	#NAME?	#NAME?		#NAME?
MCS2	-1.41e-05	5.35e-05	-0.26	0.792	-0.000119	9.07e-05			34	0.0715367	0.0667609	0.933239	0.547491	0.838777	2.00554	-5.9611	0.695223	-13.3609	#NAME?	-0.977547	#NAME?	-0.756542	#NAME?	#NAME?	#NAME?	#NAME?	#NAME?	#NAME?	#NAME?	#NAME?		#NAME?
symptom2	6.87e-05	1.75e-05	3.91	0	3.43e-05	0.0001031			35	0.0715367	0.0667609	0.933239	0.547491	0.838777	2.00554	-5.9611	0.695223	-13.3609	#NAME?	-0.977547	#NAME?	-0.756542	#NAME?	#NAME?	#NAME?	#NAME?	#NAME?	#NAME?	#NAME?	#NAME?		#NAME?
effect2	4.52e-05	1.4e-05	3.24	0.001	1.79e-05	7.26e-05			36	0.0715367	0.0667609	0.933239	0.547491	0.838777	2.00554	-5.9611	0.695223	-13.3609	#NAME?	-0.977547	#NAME?	-0.756542	#NAME?	#NAME?	#NAME?	#NAME?	#NAME?	#NAME?	#NAME?	#NAME?		#NAME?
burd2	-1.28e-05	7.57e-06	-1.7	0.09	-2.77e-05	2e-06			37	0.0715367	0.0667609	0.933239	0.547491	0.838777	2.00554	-5.9611	0.695223	-13.3609	#NAME?	-0.977547	#NAME?	-0.756542	#NAME?	#NAME?	#NAME?	#NAME?	#NAME?	#NAME?	#NAME?	#NAME?		#NAME?
PCSMCS	5.3e-05	6.23e-05	0.85	0.395	-6.91e-05	0.0001751			38	0.0715367	0.0667609	0.933239	0.547491	0.838777	2.00554	-5.9611	0.695223	-13.3609	#NAME?	-0.977547	#NAME?	-0.756542	#NAME?	#NAME?	#NAME?	#NAME?	#NAME?	#NAME?	#NAME?	#NAME?		#NAME?
PCSsym	3.65e-05	4.59e-05	0.8	0.426	-5.34e-05	0.0001264			39	0.0715367	0.0667609	0.933239	0.547491	0.838777	2.00554	-5.9611	0.695223	-13.3609	#NAME?	-0.977547	#NAME?	-0.756542	#NAME?	#NAME?	#NAME?	#NAME?	#NAME?	#NAME?	#NAME?	#NAME?		#NAME?
PCSeff	1.48e-07	3.57e-05	0	0.997	-6.99e-05	7.02e-05			40	0.0715367	0.0667609	0.933239	0.547491	0.838777	2.00554	-5.9611	0.695223	-13.3609	#NAME?	-0.977547	#NAME?	-0.756542	#NAME?	#NAME?	#NAME?	#NAME?	#NAME?	#NAME?	#NAME?	#NAME?		#NAME?
PCSbur	1.46e-05	2.5e-05	0.58	0.56	-3.45e-05	6.37e-05			41	0.0715367	0.0667609	0.933239	0.547491	0.838777	2.00554	-5.9611	0.695223	-13.3609	#NAME?	-0.977547	#NAME?	-0.756542	#NAME?	#NAME?	#NAME?	#NAME?	#NAME?	#NAME?	#NAME?	#NAME?		#NAME?
MCSsym	-3.28e-06	4.04e-05	-0.08	0.935	-8.24e-05	7.58e-05			42	0.0715367	0.0667609	0.933239	0.547491	0.838777	2.00554	-5.9611	0.695223	-13.3609	#NAME?	-0.977547	#NAME?	-0.756542	#NAME?	#NAME?	#NAME?	#NAME?	#NAME?	#NAME?	#NAME?	#NAME?		#NAME?
MCSeff	-4.77e-05	3.75e-05	-1.27	0.203	-0.0001213	2.58e-05			43	0.0715367	0.0667609	0.933239	0.547491	0.838777	2.00554	-5.9611	0.695223	-13.3609	#NAME?	-0.977547	#NAME?	-0.756542	#NAME?	#NAME?	#NAME?	#NAME?	#NAME?	#NAME?	#NAME?	#NAME?		#NAME?
MCSbur	-2.66e-06	2.67e-05	-0.1	0.921	-5.5e-05	4.97e-05			44	0.0715367	0.0667609	0.933239	0.547491	0.838777	2.00554	-5.9611	0.695223	-13.3609	#NAME?	-0.977547	#NAME?	-0.756542	#NAME?	#NAME?	#NAME?	#NAME?	#NAME?	#NAME?	#NAME?	#NAME?		#NAME?
symeff	-4.65e-05	2.1e-05	-2.21	0.027	-8.77e-05	-5.28e-06			45	0.0715367	0.0667609	0.933239	0.547491	0.838777	2.00554	-5.9611	0.695223	-13.3609	#NAME?	-0.977547	#NAME?	-0.756542	#NAME?	#NAME?	#NAME?	#NAME?	#NAME?	#NAME?	#NAME?	#NAME?		#NAME?
symbur	2.26e-05	1.6e-05	1.42	0.156	-8.68e-06	5.4e-05			46	0.0715367	0.0667609	0.933239	0.547491	0.838777	2.00554	-5.9611	0.695223	-13.3609	#NAME?	-0.977547	#NAME?	-0.756542	#NAME?	#NAME?	#NAME?	#NAME?	#NAME?	#NAME?	#NAME?	#NAME?		#NAME?
effbur	1.37e-05	1.4e-05	0.97	0.331	-1.39e-05	4.12e-05			47	0.0715367	0.0667609	0.933239	0.547491	0.838777	2.00554	-5.9611	0.695223	-13.3609	#NAME?	-0.977547	#NAME?	-0.756542	#NAME?	#NAME?	#NAME?	#NAME?	#NAME?	#NAME?	#NAME?	#NAME?		#NAME?
age	-0.001717	0.0002947	-5.83	0	-0.0022947	-0.0011394			48	0.0715367	0.0667609	0.933239	0.547491	0.838777	2.00554	-5.9611	0.695223	-13.3609	#NAME?	-0.977547	#NAME?	-0.756542	#NAME?	#NAME?	#NAME?	#NAME?	#NAME?	#NAME?	#NAME?	#NAME?		#NAME?
sex	-0.0052665	0.0074683	-0.71	0.481	-0.0199041	0.0093712			49	0.0715367	0.0667609	0.933239	0.547491	0.838777	2.00554	-5.9611	0.695223	-13.3609	#NAME?	-0.977547	#NAME?	-0.756542	#NAME?	#NAME?	#NAME?	#NAME?	#NAME?	#NAME?	#NAME?	#NAME?		#NAME?
_cons	0.838777	0.0206044	40.71	0	0.798393	0.879161			50	0.0715367	0.0667609	0.933239	0.547491	0.838777	2.00554	-5.9611	0.695223	-13.3609	#NAME?	-0.977547	#NAME?	-0.756542	#NAME?	#NAME?	#NAME?	#NAME?	#NAME?	#NAME?	#NAME?	#NAME?		#NAME?
									51	0.0715367	0.0667609	0.933239	0.547491	0.838777	2.00554	-5.9611	0.695223	-13.3609	#NAME?	-0.977547	#NAME?	-0.756542	#NAME?	#NAME?	#NAME?	#NAME?	#NAME?	#NAME?	#NAME?	#NAME?		#NAME?
Prob_C1									52	0.0715367	0.0667609	0.933239	0.547491	0.838777	2.00554	-5.9611	0.695223	-13.3609	#NAME?	-0.977547	#NAME?	-0.756542	#NAME?	#NAME?	#NAME?	#NAME?	#NAME?	#NAME?	#NAME?	#NAME?		#NAME?
PCS	-0.0463987	0.0147629	-3.14	0.002	-0.0753333	-0.017464			53	0.0715367	0.0667609	0.933239	0.547491	0.838777	2.00554	-5.9611	0.695223	-13.3609	#NAME?	-0.977547	#NAME?	-0.756542	#NAME?	#NAME?	#NAME?	#NAME?	#NAME?	#NAME?	#NAME?	#NAME?		#NAME?
MCS	-0.0574671	0.0143413	-4.01	0	-0.0855755	-0.0293587			54	0.0715367	0.0667609	0.933239	0.547491	0.838777	2.00554	-5.9611	0.695223	-13.3609	#NAME?	-0.977547	#NAME?	-0.756542	#NAME?	#NAME?	#NAME?	#NAME?	#NAME?	#NAME?	#NAME?	#NAME?		#NAME?
symptoms	-0.0144645	0.007146	-2.02	0.043	-0.0284703	-0.0004586			55	0.0715367	0.0667609	0.933239	0.547491	0.838777	2.00554	-5.9611	0.695223	-13.3609	#NAME?	-0.977547	#NAME?	-0.756542	#NAME?	#NAME?	#NAME?	#NAME?	#NAME?	#NAME?	#NAME?	#NAME?		#NAME?
effects	-0.0127668	0.0066502	-1.92	0.055	-0.025801	0.0002673			56	0.0715367	0.0667609	0.933239	0.547491	0.838777	2.00554	-5.9611	0.695223	-13.3609	#NAME?	-0.977547	#NAME?	-0.756542	#NAME?	#NAME?	#NAME?	#NAME?	#NAME?	#NAME?	#NAME?	#NAME?		#NAME?
burden	-0.0149622	0.0054906	-2.73	0.006	-0.0257235	-0.0042009			57	0.0715367	0.0667609	0.933239	0.547491	0.838777	2.00554	-5.9611	0.695223	-13.3609	#NAME?	-0.977547	#NAME?	-0.756542	#NAME?	#NAME?	#NAME?	#NAME?	#NAME?	#NAME?	#NAME?	#NAME?		#NAME?
_cons	-2.63754	0.161414	-16.34	0	-2.95391	-2.32118			58	0.0715367	0.0667609	0.933239	0.547491	0.838777	2.00554	-5.9611	0.695223	-13.3609	#NAME?	-0.977547	#NAME?	-0.756542	#NAME?	#NAME?	#NAME?	#NAME?	#NAME?	#NAME?	#NAME?	#NAME?		#NAME?
									59	0.0715367	0.0667609	0.933239	0.547491	0.838777	2.00554	-5.9611	0.695223	-13.3609	#NAME?	-0.977547	#NAME?	-0.756542	#NAME?	#NAME?	#NAME?	#NAME?	#NAME?	#NAME?	#NAME?	#NAME?		#NAME?
/lns_1	-1.71062	0.0817497	-20.93	0	-1.87085	-1.55039			60	0.0715367	0.0667609	0.933239	0.547491	0.838777	2.00554	-5.9611	0.695223	-13.3609	#NAME?	-0.977547	#NAME?	-0.756542	#NAME?	#NAME?	#NAME?	#NAME?	#NAME?	#NAME?	#NAME?	#NAME?		#NAME?
/lns_2	-2.27842	0.030768	-74.05	0	-2.33872	-2.21811			61	0.0715367	0.0667609	0.933239	0.547491	0.838777	2.00554	-5.9611	0.695223	-13.3609	#NAME?	-0.977547	#NAME?	-0.756542	#NAME?	#NAME?	#NAME?	#NAME?	#NAME?	#NAME?	#NAME?	#NAME?		#NAME?
									62	0.0715367	0.0667609	0.933239	0.547491	0.838777	2.00554	-5.9611	0.695223	-13.3609	#NAME?	-0.977547	#NAME?	-0.756542	#NAME?	#NAME?	#NAME?	#NAME?	#NAME?	#NAME?	#NAME?	#NAME?		#NAME?
sigma1	0.180754	0.0147766			0.153993	0.212165			63	0.0715367	0.0667609	0.933239	0.547491	0.838777	2.00554	-5.9611	0.695223	-13.3609	#NAME?	-0.977547	#NAME?	-0.756542	#NAME?	#NAME?	#NAME?	#NAME?	#NAME?	#NAME?	#NAME?	#NAME?		#NAME?
sigma2	0.102446	0.0031521			0.0964509	0.108814			64	0.0715367	0.0667609	0.933239	0.547491	0.838777	2.00554	-5.9611	0.695223	-13.3609	#NAME?	-0.977547	#NAME?	-0.756542	#NAME?	#NAME?	#NAME?	#NAME?	#NAME?	#NAME?	#NAME?	#NAME?		#NAME?
									65	0.0715367	0.0667609	0.933239	0.547491	0.838777	2.00554	-5.9611	0.695223	-13.3609	#NAME?	-0.977547	#NAME?	-0.756542	#NAME?	#NAME?	#NAME?	#NAME?	#NAME?	#NAME?	#NAME?	#NAME?		#NAME?
									66	0.0715367	0.0667609	0.933239	0.547491	0.838777	2.00554	-5.9611	0.695223	-13.3609	#NAME?	-0.977547	#NAME?	-0.756542	#NAME?	#NAME?	#NAME?	#NAME?	#NAME?	#NAME?	#NAME?	#NAME?		#NAME?
									67	0.0715367	0.0667609	0.933239	0.547491	0.838777	2.00554	-5.9611	0.695223	-13.3609	#NAME?	-0.977547	#NAME?	-0.756542	#NAME?	#NAME?	#NAME?	#NAME?	#NAME?	#NAME?	#NAME?	#NAME?		#NAME?
									68	0.0715367	0.0667609	0.933239	0.547491	0.838777	2.00554	-5.9611	0.695223	-13.3609	#NAME?	-0.977547	#NAME?	-0.756542	#NAME?	#NAME?	#NAME?	#NAME?	#NAME?	#NAME?	#NAME?	#NAME?		#NAME?
									69	0.0715367	0.0667609	0.933239	0.547491	0.838777	2.00554	-5.9611	0.695223	-13.3609	#NAME?	-0.977547	#NAME?	-0.756542	#NAME?	#NAME?	#NAME?	#NAME?	#NAME?	#NAME?	#NAME?	#NAME?		#NAME?
									70	0.0715367	0.0667609	0.933239	0.547491	0.838777	2.00554	-5.9611	0.695223	-13.3609	#NAME?	-0.977547	#NAME?	-0.756542	#NAME?	#NAME?	#NAME?	#NAME?	#NAME?	#NAME?	#NAME?	#NAME?		#NAME?
									71	0.0715367	0.0667609	0.933239	0.547491	0.838777	2.00554	-5.9611	0.695223	-13.3609	#NAME?	-0.977547	#NAME?	-0.756542	#NAME?	#NAME?	#NAME?	#NAME?	#NAME?	#NAME?	#NAME?	#NAME?		#NAME?
									72	0.0715367	0.0667609	0.933239	0.547491	0.838777	2.00554	-5.9611	0.695223	-13.3609	#NAME?	-0.977547	#NAME?	-0.756542	#NAME?	#NAME?	#NAME?	#NAME?	#NAME?	#NAME?	#NAME?	#NAME?		#NAME?
									73	0.0715367	0.0667609	0.933239	0.547491	0.838777	2.00554	-5.9611	0.695223	-13.3609	#NAME?	-0.977547	#NAME?	-0.756542	#NAME?	#NAME?	#NAME?	#NAME?	#NAME?	#NAME?	#NAME?	#NAME?		#NAME?
									74	0.0715367	0.0667609	0.933239	0.547491	0.838777	2.00554	-5.9611	0.695223	-13.3609	#NAME?	-0.977547	#NAME?	-0.756542	#NAME?	#NAME?	#NAME?	#NAME?	#NAME?	#NAME?	#NAME?	#NAME?		#NAME?
									75	0.0715367	0.0667609	0.933239	0.547491	0.838777	2.00554	-5.9611	0.695223	-13.3609	#NAME?	-0.977547	#NAME?	-0.756542	#NAME?	#NAME?	#NAME?	#NAME?	#NAME?	#NAME?	#NAME?	#NAME?		#NAME?
									76	0.0715367	0.0667609	0.933239	0.547491	0.838777	2.00554	-5.9611	0.695223	-13.3609	#NAME?	-0.977547	#NAME?	-0.756542	#NAME?	#NAME?	#NAME?	#NAME?	#NAME?	#NAME?	#NAME?	#NAME?		#NAME?
									77	0.0715367	0.0667609	0.933239	0.547491	0.838777	2.00554	-5.9611	0.695223	-13.3609	#NAME?	-0.977547	#NAME?	-0.756542	#NAME?	#NAME?	#NAME?	#NAME?	#NAME?	#NAME?	#NAME?	#NAME?		#NAME?
									78	0.0715367	0.0667609	0.933239	0.547491	0.838777	2.00554	-5.9611	0.695223	-13.3609	#NAME?	-0.977547	#NAME?	-0.756542	#NAME?	#NAME?	#NAME?	#NAME?	#NAME?	#NAME?	#NAME?	#NAME?		#NAME?
									79	0.0715367	0.0667609	0.933239	0.547491	0.838777	2.00554	-5.9611	0.695223	-13.3609	#NAME?	-0.977547	#NAME?	-0.756542	#NAME?	#NAME?	#NAME?	#NAME?	#NAME?	#NAME?	#NAME?	#NAME?		#NAME?
									80	0.0715367	0.0667609	0.933239	0.547491	0.838777	2.00554	-5.9611	0.695223	-13.3609	#NAME?	-0.977547	#NAME?	-0.756542	#NAME?	#NAME?	#NAME?	#NAME?	#NAME?	#NAME?	#NAME?	#NAME?		#NAME?
									81	0.0715367	0.0667609	0.933239	0.547491	0.838777	2.00554	-5.9611	0.695223	-13.3609	#NAME?	-0.977547	#NAME?	-0.756542	#NAME?	#NAME?	#NAME?	#NAME?	#NAME?	#NAME?	#NAME?	#NAME?		#NAME?
									82	0.0715367	0.0667609	0.933239	0.547491	0.838777	2.00554	-5.9611	0.695223	-13.3609	#NAME?	-0.977547	#NAME?	-0.756542	#NAME?	#NAME?	#NAME?	#NAME?	#NAME?	#NAME?	#NAME?	#NAME?		#NAME?
									83	0.0715367	0.0667609	0.933239	0.547491	0.838777	2.00554	-5.9611	0.695223	-13.3609	#NAME?	-0.977547	#NAME?	-0.756542	#NAME?	#NAME?	#NAME?	#NAME?	#NAME?	#NAME?	#NAME?	#NAME?		#NAME?
									84	0.0715367	0.0667609	0.933239	0.547491	0.838777	2.00554	-5.9611	0.695223	-13.3609	#NAME?	-0.977547	#NAME?	-0.756542	#NAME?	#NAME?	#NAME?	#NAME?	#NAME?	#NAME?	#NAME?	#NAME?		#NAME?
									85	0.0715367	0.0667609	0.933239	0.547491	0.838777	2.00554	-5.9611	0.695223	-13.3609	#NAME?	-0.977547	#NAME?	-0.756542	#NAME?	#NAME?	#NAME?	#NAME?	#NAME?	#NAME?	#NAME?	#NAME?		#NAME?
									86	0.0715367	0.0667609	0.933239	0.547491	0.838777	2.00554	-5.9611	0.695223	-13.3609	#NAME?	-0.977547	#NAME?	-0.756542	#NAME?	#NAME?	#NAME?	#NAME?	#NAME?	#NAME?	#NAME?	#NAME?		#NAME?
									87	0.0715367	0.0667609	0.933239	0.547491	0.838777	2.00554	-5.9611	0.695223	-13.3609	#NAME?	-0.977547	#NAME?	-0.756542	#NAME?	#NAME?	#NAME?	#NAME?	#NAME?	#NAME?	#NAME?	#NAME?		#NAME?
									88	0.0715367	0.0667609	0.933239	0.547491	0.838777	2.00554	-5.9611	0.695223	-13.3609	#NAME?	-0.977547	#NAME?	-0.756542	#NAME?	#NAME?	#NAME?	#NAME?	#NAME?	#NAME?	#NAME?	#NAME?		#NAME?
									89	0.0715367	0.0667609	0.933239	0.547491	0.838777	2.00554	-5.9611	0.695223	-13.3609	#NAME?	-0.977547	#NAME?	-0.756542	#NAME?	#NAME?	#NAME?	#NAME?	#NAME?	#NAME?	#NAME?	#NAME?		#NAME?
									90	0.0715367	0.0667609	0.933239	0.547491	0.838777	2.00554	-5.9611	0.695223	-13.3609	#NAME?	-0.977547	#NAME?	-0.756542	#NAME?	#NAME?	#NAME?	#NAME?	#NAME?	#NAME?	#NAME?	#NAME?		#NAME?
									91	0.0715367	0.0667609	0.933239	0.547491	0.838777	2.00554	-5.9611	0.695223	-13.3609	#NAME?	-0.977547	#NAME?	-0.756542	#NAME?	#NAME?	#NAME?	#NAME?	#NAME?	#NAME?	#NAME?	#NAME?		#NAME?
									92	0.0715367	0.0667609	0.933239	0.547491	0.838777	2.00554	-5.9611	0.695223	-13.3609	#NAME?	-0.977547	#NAME?	-0.756542	#NAME?	#NAME?	#NAME?	#NAME?	#NAME?	#NAME?	#NAME?	#NAME?		#NAME?
									93	0.0715367	0.0667609	0.933239	0.547491	0.838777	2.00554	-5.9611	0.695223	-13.3609	#NAME?	-0.977547	#NAME?	-0.756542	#NAME?	#NAME?	#NAME?	#NAME?	#NAME?	#NAME?	#NAME?	#NAME?		#NAME?
									94	0.0715367	0.0667609	0.933239	0.547491	0.838777	2.00554	-5.9611	0.695223	-13.3609	#NAME?	-0.977547	#NAME?	-0.756542	#NAME?	#NAME?	#NAME?	#NAME?	#NAME?	#NAME?	#NAME?	#NAME?		#NAME?
									95	0.0715367	0.0667609	0.933239	0.547491	0.838777	2.00554	-5.9611	0.695223	-13.3609	#NAME?	-0.977547	#NAME?	-0.756542	#NAME?	#NAME?	#NAME?	#NAME?	#NAME?	#NAME?	#NAME?	#NAME?		#NAME?
									96	0.0715367	0.0667609	0.933239	0.547491	0.838777	2.00554	-5.9611	0.695223	-13.3609	#NAME?	-0.977547	#NAME?	-0.756542	#NAME?	#NAME?	#NAME?	#NAME?	#NAME?	#NAME?	#NAME?	#NAME?		#NAME?
									97	0.0715367	0.0667609	0.933239	0.547491	0.838777	2.00554	-5.9611	0.695223	-13.3609	#NAME?	-0.977547	#NAME?	-0.756542	#NAME?	#NAME?	#NAME?	#NAME?	#NAME?	#NAME?	#NAME?	#NAME?		#NAME?
									98	0.0715367	0.0667609	0.933239	0.547491	0.838777	2.00554	-5.9611	0.695223	-13.3609	#NAME?	-0.977547	#NAME?	-0.756542	#NAME?	#NAME?	#NAME?	#NAME?	#NAME?	#NAME?	#NAME?	#NAME?		#NAME?
									99	0.0715367	0.0667609	0.933239	0.547491	0.838777	2.00554	-5.9611	0.695223	-13.3609	#NAME?	-0.977547	#NAME?	-0.756542	#NAME?	#NAME?	#NAME?	#NAME?	#NAME?	#NAME?	#NAME?	#NAME?		#NAME?
									100	0.0715367	0.0667609	0.933239	0.547491	0.838777	2.00554	-5.9611	0.695223	-13.3609	#NAME?	-0.977547	#NAME?	-0.756542	#NAME?	#NAME?	#NAME?	#NAME?	#NAME?	#NAME?	#NAME?	#NAME?		#NAME?
